# Supplementary material for: Making thermodynamic models of mixtures predictive by machine learning: matrix completion of pair interactions
Source: Chem Sci. 2022 Apr 4;13(17):4854–62. doi: 10.1039/d1sc07210b (PMC9067573; doi:10.1039/d1sc07210b)
Supplement: SC-013-D1SC07210B-s001 [file SC-013-D1SC07210B-s001.xlsx]

## Sheet: Components
ID	DDB No	Name	Formula	CAS No
1	1	Acetaldehyde	C2H4O	75-07-0		ID: internal number of component, cf. the following sheets
2	3	Acetonitrile	C2H3N	75-05-8		DDB No: unique identifier of components as assigned by the Dortmund Data Bank
3	4	Acetone	C3H6O	67-64-1
4	5	Ethylenediamine	C2H8N2	107-15-3
5	6	1,2-Dibromoethane	C2H4Br2	106-93-4
6	7	Ethyl bromide	C2H5Br	74-96-4
7	8	1,2-Ethanediol	C2H6O2	107-21-1
8	9	Ethyl iodide	C2H5I	75-03-6
9	10	5-Ethyl-2-nonanol	C11H24O	103-08-2
10	11	Ethanol	C2H6O	64-17-5
11	12	Diethyl ether	C4H10O	60-29-7
12	13	Ethylene oxide	C2H4O	75-21-8
13	14	2-Propen-1-ol	C3H6O	107-18-6
14	15	Formic acid	CH2O2	64-18-6
15	16	Formic acid ethyl ester	C3H6O2	109-94-4
16	17	Aniline	C6H7N	62-53-3
17	18	Methoxybenzene	C7H8O	100-66-3
18	19	2-Methylpyridine	C6H7N	109-06-8
19	20	alpha-Pinene	C10H16	80-56-8
20	21	Ethyl acetate	C4H8O2	141-78-6
21	22	2-Butanol	C4H10O	78-92-2
22	23	2,3-Butanediol	C4H10O2	513-85-9
23	24	Benzyl alcohol	C7H8O	100-51-6
24	25	Ethylbenzene	C8H10	100-41-4
25	26	Bromobenzene	C6H5Br	108-86-1
26	27	Chlorobenzene	C6H5Cl	108-90-7
27	28	p-Dichlorobenzene	C6H4Cl2	106-46-7
28	29	Benzonitrile	C7H5N	100-47-0
29	30	Nitrobenzene	C6H5NO2	98-95-3
30	31	Benzene	C6H6	71-43-2
31	32	Hydrogen cyanide	CHN	74-90-8
32	33	3-Hydroxy-2-butanone	C4H8O2	513-86-0
33	34	beta-Pinene	C10H16	127-91-3
34	36	Butyl bromide	C4H9Br	109-65-9
35	37	Bromine	Br2	7726-95-6
36	38	2-Butoxyethanol	C6H14O2	111-76-2
37	39	1-Butanol	C4H10O	71-36-3
38	40	2-Butanone	C4H8O	78-93-3
39	41	n-Butane	C4H10	106-97-8
40	42	cis-1,2-Dichloroethylene	C2H2Cl2	156-59-2
41	43	2-Chloroethanol	C2H5ClO	107-07-3
42	44	1-Chloro-2-methylpropane	C4H9Cl	513-36-0
43	45	Methyl ethyl ketoxime	C4H9NO	96-29-7
44	46	Butyl chloride	C4H9Cl	109-69-3
45	47	Chloroform	CHCl3	67-66-3
46	48	Cyanogen chloride	CClN	506-77-4
47	49	3-Methylphenol	C7H8O	108-39-4
48	50	Cyclohexane	C6H12	110-82-7
49	51	Cyclopentane	C5H10	287-92-3
50	52	Cyclohexene	C6H10	110-83-8
51	53	Methylcyclohexane	C7H14	108-87-2
52	55	Methylcyclopentane	C6H12	96-37-7
53	56	Bis(2-chloroethyl) ether	C4H8Cl2O	111-44-4
54	57	Dibutyl ether	C8H18O	142-96-1
55	60	Decane	C10H22	124-18-5
56	61	N,N-Diethylamine	C4H11N	109-89-7
57	62	2,3-Butanedione	C4H6O2	431-03-8
58	63	N,N-Dimethylaniline	C8H11N	121-69-7
59	65	1,2-Dibromopropane	C3H6Br2	78-75-1
60	67	1,1-Dichloroethane	C2H4Cl2	75-34-3
61	68	1,2-Dichloroethane	C2H4Cl2	107-06-2
62	69	trans-1,2-Dichloroethene	C2H2Cl2	156-60-5
63	70	Dichloromethane	CH2Cl2	75-09-2
64	71	1,2-Dichloropropane	C3H6Cl2	78-87-5
65	72	N,N-Dimethylformamide	C3H7NO	68-12-2
66	73	Dimethoxymethane	C3H8O2	109-87-5
67	74	2,4-Dimethylpentane	C7H16	108-08-7
68	75	1,4-Dioxane	C4H8O2	123-91-1
69	76	2,4-Dimethylsulfolane	C6H12O2S	1003-78-7
70	77	2,6-Dimethylpyridine	C7H9N	108-48-5
71	78	Dodecane	C12H26	112-40-3
72	79	Benzaldehyde	C7H6O	100-52-7
73	80	Butyl acetate	C6H12O2	123-86-4
74	81	Cyclohexyl acetate	C8H14O2	622-45-7
75	82	Methyl acetate	C3H6O2	79-20-9
76	84	Acetic acid	C2H4O2	64-19-7
77	85	Furfural	C5H4O2	98-01-1
78	86	Dipropylamine	C6H15N	142-84-7
79	88	1-Hexadecene	C16H32	629-73-2
80	89	Hexane	C6H14	110-54-3
81	90	Hydrogen fluoride	HF	7664-39-3
82	91	Heptane	C7H16	142-82-5
83	92	2-Heptanone	C7H14O	110-43-0
84	93	Hydrazine	H4N2	302-01-2
85	94	2-Methylbutane	C5H12	78-78-4
86	95	2-Propanol	C3H8O	67-63-0
87	96	Diisopropyl ether	C6H14O	108-20-3
88	97	2,2,4-Trimethylpentane	C8H18	540-84-1
89	98	Isoprene	C5H8	78-79-5
90	99	Methyl iodide	CH3I	74-88-4
91	100	1-Hexene	C6H12	592-41-6
92	103	Diisopropylamine	C6H15N	108-18-9
93	104	2-Methyl-3-butyn-2-ol	C5H8O	115-19-5
94	105	Hexylamine	C6H15N	111-26-2
95	106	Methyl diethyl amine	C5H13N	616-39-7
96	107	Methyldihydropyran	C6H10O	12655-16-2
97	108	1-Methylnaphthalene	C11H10	90-12-0
98	109	2-Methylnaphthalene	C11H10	91-57-6
99	110	Methanol	CH4O	67-56-1
100	111	2-Methylpentane	C6H14	107-83-5
101	112	3-Methylpentane	C6H14	96-14-0
102	113	2-Methoxyethanol	C3H8O2	109-86-4
103	114	Morpholine	C4H9NO	110-91-8
104	115	Diacetone alcohol	C6H12O2	123-42-2
105	116	Butylbenzene	C10H14	104-51-8
106	117	4-Methyl-2-pentanone	C6H12O	108-10-1
107	118	3-Methylpyridine	C6H7N	108-99-6
108	119	4-Methylpyridine	C6H7N	108-89-4
109	120	2-Methyl-1-propanol	C4H10O	78-83-1
110	121	alpha-Methyl styrene	C9H10	98-83-9
111	123	Naphthalene	C10H8	91-20-3
112	125	Nitromethane	CH3NO2	75-52-5
113	126	1-Nitropropane	C3H7NO2	108-03-2
114	127	1-Nonanol	C9H20O	143-08-8
115	128	Octane	C8H18	111-65-9
116	129	1-Octene	C8H16	111-66-0
117	130	2-Methylphenol	C7H8O	95-48-7
118	131	1-Octadecene	C18H36	112-88-9
119	132	4-Methylphenol	C7H8O	106-44-5
120	134	Pentane	C5H12	109-66-0
121	136	1-Pentanol	C5H12O	71-41-0
122	137	2-Pentanone	C5H10O	107-87-9
123	138	Phenol	C6H6O	108-95-2
124	139	Phosgene	CCl2O	75-44-5
125	140	1-Propanol	C3H8O	71-23-8
126	141	Propionic acid	C3H6O2	79-09-4
127	142	1-Propanethiol	C3H8S	107-03-9
128	143	1,2-Propylene oxide	C3H6O	75-56-9
129	144	Pyridine	C5H5N	110-86-1
130	145	Nitric acid	HNO3	7697-37-2
131	146	Hydrogen chloride	HCl	7647-01-0
132	147	Salicylic acid methyl ester	C8H8O3	119-36-8
133	149	Carbon disulfide	CS2	75-15-0
134	150	Styrene	C8H8	100-42-5
135	151	Dimethyl sulfoxide	C2H6OS	67-68-5
136	152	Tetraethylsilane	C8H20Si	631-36-7
137	153	tert-Butanol	C4H10O	75-65-0
138	154	Tetradecane	C14H30	629-59-4
139	155	trans-Decahydronaphthalene	C10H18	493-02-7
140	156	1,2,3,4-Tetrahydronaphthalene	C10H12	119-64-2
141	157	Tetrachloromethane	CCl4	56-23-5
142	158	Tetrahydrofurfuryl alcohol	C5H10O2	97-99-4
143	159	Tetrahydrofuran	C4H8O	109-99-9
144	161	Toluene	C7H8	108-88-3
145	162	Triethylamine	C6H15N	121-44-8
146	163	1,1,2-Trichloroethane	C2H3Cl3	79-00-5
147	164	Tetrachloroethylene	C2Cl4	127-18-4
148	166	(+)-Fenchone	C10H16O	4695-62-9
149	167	1,1,1-Trichloroethane	C2H3Cl3	71-55-6
150	168	Trichloroethylene	C2HCl3	79-01-6
151	169	1',1',1'-Trifluorotoluene	C7H5F3	98-08-8
152	170	2,2,5-Trimethylhexane	C9H20	3522-94-9
153	171	2,2,3-Trimethylbutane	C7H16	464-06-2
154	172	Trichlorosilane	HCl3Si	10025-78-2
155	173	Vinyl acetate	C4H6O2	108-05-4
156	174	Water	H2O	7732-18-5
157	175	m-Xylene	C8H10	108-38-3
158	176	p-Xylene	C8H10	106-42-3
159	177	Nitroethane	C2H5NO2	79-24-3
160	180	2-Propanethiol	C3H8S	75-33-2
161	181	N,N-Diethylaniline	C10H15N	91-66-7
162	182	Cyclopentanol	C5H10O	96-41-3
163	183	Fluorobenzene	C6H5F	462-06-6
164	184	5-Methylfurfural	C6H6O2	620-02-0
165	185	Tetrachlorosilane	Cl4Si	10026-04-7
166	190	1,3,5-Trioxane	C3H6O3	110-88-3
167	191	1,1-Dimethoxyethane	C4H10O2	534-15-6
168	193	Methyltrichlorosilane	CH3Cl3Si	75-79-6
169	194	Methyldichlorosilane	CH4Cl2Si	75-54-7
170	195	Trimethylchlorosilane	C3H9ClSi	75-77-4
171	196	Methyl butyl ether	C5H12O	628-28-4
172	197	Thionyl chloride	Cl2OS	7719-09-7
173	198	Sulfuryl chloride	Cl2O2S	7791-25-5
174	200	1,1,2,2-Tetrachloroethane	C2H2Cl4	79-34-5
175	203	Tin tetrachloride	Cl4Sn	7646-78-8
176	205	Propanoic acid ethyl ester	C5H10O2	105-37-3
177	206	Isoamyl acetate	C7H14O2	123-92-2
178	207	Propanoic acid butyl ester	C7H14O2	590-01-2
179	210	Ammonia	H3N	7664-41-7
180	211	Vinyl chloride	C2H3Cl	75-01-4
181	212	1,1-Dimethylhydrazine	C2H8N2	57-14-7
182	213	1,2-Dimethoxyethane	C4H10O2	110-71-4
183	219	tert-Butyl chloride	C4H9Cl	507-20-0
184	220	1,1,2-Trichloro-1,2,2-trifluoroethane	C2Cl3F3	76-13-1
185	223	Hexamethylene imine	C6H13N	111-49-9
186	225	Formaldehyde	CH2O	50-00-0
187	226	N-Methylformamide	C2H5NO	123-39-7
188	227	N,N-Dimethylacetamide	C4H9NO	127-19-5
189	228	Acrylonitrile	C3H3N	107-13-1
190	229	Acrolein	C3H4O	107-02-8
191	230	Glycerol	C3H8O3	56-81-5
192	231	Methyl vinyl ketone	C4H6O	78-94-4
193	232	Methacrylic acid	C4H6O2	79-41-4
194	233	Acetic anhydride	C4H6O3	108-24-7
195	234	2-Methyl-3-buten-2-ol	C5H10O	115-18-4
196	235	Butyric acid	C4H8O2	107-92-6
197	237	Propane	C3H8	74-98-6
198	238	Propyl acetate	C5H10O2	109-60-4
199	239	Palmitic acid	C16H32O2	57-10-3
200	240	Butylamine	C4H11N	109-73-9
201	241	Cyclopentanone	C5H8O	120-92-3
202	242	Oleic acid	C18H34O2	112-80-1
203	243	Piperidine	C5H11N	110-89-4
204	244	Chlorodifluoromethane	CHClF2	75-45-6
205	245	Dichlorodifluoromethane	CCl2F2	75-71-8
206	246	Perfluoropropylene	C3F6	116-15-4
207	247	Perfluorocyclobutane	C4F8	115-25-3
208	248	Tetradecanoic acid methyl ester	C15H30O2	124-10-7
209	249	Phenylhydrazine	C6H8N2	100-63-0
210	250	Cyclohexanone	C6H10O	108-94-1
211	251	epsilon-Caprolactam	C6H11NO	105-60-2
212	252	Cyclohexanol	C6H12O	108-93-0
213	253	Hexadecanoic acid methyl ester	C17H34O2	112-39-0
214	255	2,4-Dimethylpyridine	C7H9N	108-47-4
215	256	2-Nitropropane	C3H7NO2	79-46-9
216	257	1-Pentene	C5H10	109-67-1
217	260	Tribromomethane	CHBr3	75-25-2
218	261	Boric acid trimethyl ester	C3H9BO3	121-43-7
219	262	Methacrylic acid methyl ester	C5H8O2	80-62-6
220	263	2-Methyl-2-butene	C5H10	513-35-9
221	264	2-Methyl-1-butene	C5H10	563-46-2
222	265	Stearic acid	C18H36O2	57-11-4
223	266	3-Methyl-1-butanol	C5H12O	123-51-3
224	268	Hexanoic acid	C6H12O2	142-62-1
225	269	Caprylic acid	C8H16O2	124-07-2
226	273	2-Ethoxyethanol	C4H10O2	110-80-5
227	274	2-Methylpropylamine	C4H11N	78-81-9
228	275	Furfuryl alcohol	C5H6O2	98-00-0
229	278	2,4-Dimethylphenol	C8H10O	105-67-9
230	279	2,6-Dimethylphenol	C8H10O	576-26-1
231	280	3,5-Dimethylphenol	C8H10O	108-68-9
232	282	1,2-Propanediol	C3H8O2	57-55-6
233	283	Thiophene	C4H4S	110-02-1
234	284	N-Methyl-2-pyrrolidone	C5H9NO	872-50-4
235	285	3-Pentanone	C5H10O	96-22-0
236	286	3-Hexanone	C6H12O	589-38-8
237	287	4-Heptanone	C7H14O	123-19-3
238	288	Formic acid butyl ester	C5H10O2	592-84-7
239	289	2-Methylfuran	C5H6O	534-22-5
240	290	3-Methylbutyraldehyde	C5H10O	590-86-3
241	292	Methyl formate	C2H4O2	107-31-3
242	293	N-Methylacetamide	C3H7NO	79-16-3
243	294	2-Methyltetrahydrofuran	C5H10O	96-47-9
244	295	Chloroacetic acid	C2H3ClO2	79-11-8
245	296	1-Hexanol	C6H14O	111-27-3
246	297	Hexafluorobenzene	C6F6	392-56-3
247	298	Acrylic acid	C3H4O2	79-10-7
248	300	alpha-Tetralone	C10H10O	529-34-0
249	301	2-Hydroxy-2-methyl-propionic acid butyl ester	C8H16O3	816-50-2
250	302	Cyclohexylamine	C6H13N	108-91-8
251	303	Perfluoro-n-heptane	C7F16	335-57-9
252	304	2,3-Dimethylpentane	C7H16	565-59-3
253	307	2-Methylpropanoic acid	C4H8O2	79-31-2
254	308	2-Methyl-2,4-pentanediol	C6H14O2	107-41-5
255	309	Crotonaldehyde	C4H6O	4170-30-3
256	310	Benzoic acid methyl ester	C8H8O2	93-58-3
257	311	m-Toluic acid methyl ester	C9H10O2	99-36-5
258	312	1,3-Benzenedicarboxylic acid dimethyl ester	C10H10O4	1459-93-4
259	313	Butyraldehyde	C4H8O	123-72-8
260	314	1,3-Cyclopentadiene	C5H6	542-92-7
261	315	cis-Decahydronaphthalene	C10H18	493-01-6
262	316	2-Methylpropane	C4H10	75-28-5
263	317	2-Propenoic acid butyl ester	C7H12O2	141-32-2
264	318	2-Propenoic acid ethyl ester	C5H8O2	140-88-5
265	319	2-Bromo-2-chloro-1,1,1-trifluoroethane	C2HBrClF3	151-67-7
266	320	Ethylamine	C2H7N	75-04-7
267	321	Chloroethane	C2H5Cl	75-00-3
268	322	o-Xylene	C8H10	95-47-6
269	324	Pentanoic acid	C5H10O2	109-52-4
270	325	N-Methylaniline	C7H9N	100-61-8
271	326	Propionitrile	C3H5N	107-12-0
272	327	2-Chloro-1,3-butadiene	C4H5Cl	126-99-8
273	328	1-Nonene	C9H18	124-11-8
274	329	2-Chloropropane	C3H7Cl	75-29-6
275	330	3-Chloro-1-propene	C3H5Cl	107-05-1
276	331	Furan	C4H4O	110-00-9
277	332	1-Chloropropane	C3H7Cl	540-54-5
278	333	alpha-Phenylethanol	C8H10O	98-85-1
279	336	Dibutylamine	C8H19N	111-92-2
280	337	Ethyl propyl ether	C5H12O	628-32-0
281	338	Di-n-propyl ether	C6H14O	111-43-3
282	339	Ethyl butyl ether	C6H14O	628-81-9
283	341	2-Methylcyclohexanol	C7H14O	583-59-5
284	343	1-Heptanol	C7H16O	111-70-6
285	344	1-Octanol	C8H18O	111-87-5
286	345	1-Decanol	C10H22O	112-30-1
287	346	Lauric acid	C12H24O2	143-07-7
288	347	Myristic acid	C14H28O2	544-63-8
289	348	Dodecanoic acid methyl ester	C13H26O2	111-82-0
290	350	2,3-Epoxy-1-propanol	C3H6O2	556-52-5
291	351	Isopropylbenzene	C9H12	98-82-8
292	352	2-Isopropylnaphthalene	C13H14	2027-17-0
293	354	1-Decene	C10H20	872-05-9
294	356	3-Methyl-1-butene	C5H10	563-45-1
295	357	trans-1,3-Pentadiene	C5H8	2004-70-8
296	358	2-Methyl-2-pentene	C6H12	625-27-4
297	360	2-Methyl-3-pentanone	C6H12O	565-69-5
298	364	1,3-Butadiene	C4H6	106-99-0
299	365	1,3-Dichloro-2-butene	C4H6Cl2	926-57-8
300	366	1-Buten-3-yne	C4H4	689-97-4
301	367	2,3-Dimethylbutane	C6H14	79-29-8
302	368	1-Butene	C4H8	106-98-9
303	369	Propylbenzene	C9H12	103-65-1
304	370	2,2-Dimethylbutane	C6H14	75-83-2
305	371	Ethyl butyrate	C6H12O2	105-54-4
306	372	Acetophenone	C8H8O	98-86-2
307	373	Isobutyl acetate	C6H12O2	110-19-0
308	374	Maleic anhydride	C4H2O3	108-31-6
309	375	Isocyanic acid methyl ester	C2H3NO	624-83-9
310	376	Isopropylamine	C3H9N	75-31-0
311	377	N-Propylamine	C3H9N	107-10-8
312	379	2-Ethyl-1-hexanol	C8H18O	104-76-7
313	380	Acetic acid isopropyl ester	C5H10O2	108-21-4
314	381	1,3-Dioxolane	C3H6O2	646-06-0
315	382	Cycloheptane	C7H14	291-64-5
316	383	Cyclooctane	C8H16	292-64-8
317	387	1,2,4,5-Tetramethylbenzene	C10H14	95-93-2
318	388	Tridecane	C13H28	629-50-5
319	389	4-Isopropyltoluene	C10H14	99-87-6
320	390	1,2,3-Trichloropropane	C3H5Cl3	96-18-4
321	391	Dichlorodimethylsilane	C2H6Cl2Si	75-78-5
322	392	Methacrylic acid 2-(dimethylamino)ethyl ester	C8H15NO2	2867-47-2
323	393	N,N-Dimethylethanolamine	C4H11NO	108-01-0
324	394	Methacrylic acid butyl ester	C8H14O2	97-88-1
325	395	1,4-Diisopropylbenzene	C12H18	100-18-5
326	396	4-Isopropylphenol	C9H12O	99-89-8
327	397	Perfluorooxacyclononane	C8F16O	1978-24-1
328	398	Nonane	C9H20	111-84-2
329	399	Propanal	C3H6O	123-38-6
330	400	Methyl propanoate	C4H8O2	554-12-1
331	401	Ethylcyclohexane	C8H16	1678-91-7
332	402	1,2-Dichlorohexafluorocyclopentene	C5Cl2F6	706-79-6
333	403	2,2,3-Trichloroheptafluorobutane	C4Cl3F7	335-44-4
334	404	Diethylene glycol monobutyl ether	C8H18O3	112-34-5
335	405	Hexanoic acid methyl ester	C7H14O2	106-70-7
336	406	Octanoic acid methyl ester	C9H18O2	111-11-5
337	407	Decanoic acid methyl ester	C11H22O2	110-42-9
338	408	1-Naphthol	C10H8O	90-15-3
339	410	Dimethyl isopropyl amine	C5H13N	996-35-0
340	416	Amyl acetate	C7H14O2	628-63-7
341	417	Diisobutyl ketone	C9H18O	108-83-8
342	418	Formic acid propyl ester	C4H8O2	110-74-7
343	419	Ethyl methyl sulfide	C3H8S	624-89-5
344	420	Diethyl sulfide	C4H10S	352-93-2
345	423	Butanoic acid butyl ester	C8H16O2	109-21-7
346	424	1,4-Dicyanobutane	C6H8N2	111-69-3
347	425	Benzoic acid	C7H6O2	65-85-0
348	426	3-Methyl-3-buten-1-ol	C5H10O	763-32-6
349	428	Hexamethyl disiloxane	C6H18OSi2	107-46-0
350	430	Methyl isopropyl ketone	C5H10O	563-80-4
351	431	1-Chloro-2-ethylhexane	C8H17Cl	123-04-6
352	432	Propanoic acid propyl ester	C6H12O2	106-36-5
353	433	Quinoline	C9H7N	91-22-5
354	434	2-Propyn-1-ol	C3H4O	107-19-7
355	435	Phenylcyclohexane	C12H16	827-52-1
356	442	Epichlorohydrin	C3H5ClO	106-89-8
357	443	Triethylene glycol	C6H14O4	112-27-6
358	446	Chlorotrifluoromethane	CClF3	75-72-9
359	447	Chlorocyclohexane	C6H11Cl	542-18-7
360	448	Diethylene glycol monomethyl ether	C5H12O3	111-77-3
361	450	trans-2-Butene	C4H8	624-64-6
362	451	Carbonic acid dimethyl ester	C3H6O3	616-38-6
363	453	5-Nonanone	C9H18O	502-56-7
364	454	2-Isopropoxyethanol	C5H12O2	109-59-1
365	456	Diethylene glycol ethyl ether	C6H14O3	111-90-0
366	457	Isobutylene	C4H8	115-11-7
367	459	2-Methylpropanal	C4H8O	78-84-2
368	460	cis-2-Butene	C4H8	590-18-1
369	461	tert-Butylamine	C4H11N	75-64-9
370	463	Diethylene glycol	C4H10O3	111-46-6
371	464	3-Methylhexane	C7H16	589-34-4
372	465	2-Propenoic acid methyl ester	C4H6O2	96-33-3
373	466	Perfluorohexane	C6F14	355-42-0
374	467	1,2,4-Trichlorobenzene	C6H3Cl3	120-82-1
375	468	2,2-Dimethylpropane	C5H12	463-82-1
376	469	Tetramethylsilane	C4H12Si	75-76-3
377	470	4-Methyl-2-pentanol	C6H14O	108-11-2
378	471	Biphenyl	C12H10	92-52-4
379	472	Diphenylmethane	C13H12	101-81-5
380	473	1,2-Diphenylethane	C14H14	103-29-7
381	474	sec-Butylbenzene	C10H14	135-98-8
382	476	2-Methyl-1-pentene	C6H12	763-29-1
383	477	4-Methyl-1-pentene	C6H12	691-37-2
384	478	5-Vinylbicyclo[2.2.1]hept-2-ene	C9H12	3048-64-4
385	479	2-Vinylbicyclo[2.2.1]heptane	C9H14	2146-39-6
386	480	5-Ethylidenebicyclo[2.2.1]hept-2-ene	C9H12	16219-75-3
387	481	2-Ethylbicyclo[2.2.1]heptane	C9H16	2146-41-0
388	483	1,5-Cyclooctadiene	C8H12	111-78-4
389	484	Dicyclopentadiene	C10H12	77-73-6
390	485	Eicosane	C20H42	112-95-8
391	487	1,3,5-Trimethylbenzene	C9H12	108-67-8
392	488	Acetic acid benzyl ester	C9H10O2	140-11-4
393	489	o-Nitrotoluene	C7H7NO2	88-72-2
394	490	m-Nitrotoluene	C7H7NO2	99-08-1
395	491	p-Nitrotoluene	C7H7NO2	99-99-0
396	492	Benzyl chloride	C7H7Cl	100-44-7
397	495	5-Ethyl-2-methylpyridine	C8H11N	104-90-5
398	496	2-Methyl-5-vinylpyridine	C8H9N	140-76-1
399	497	Diethylene glycol diethyl ether	C8H18O3	112-36-7
400	499	Capric acid	C10H20O2	334-48-5
401	502	Isoquinoline	C9H7N	119-65-3
402	503	Quinaldine	C10H9N	91-63-4
403	504	Salicylic acid ethyl ester	C9H10O3	118-61-6
404	505	Diphenyl ether	C12H10O	101-84-8
405	508	2,2-Dimethyl-3-methylenebicyclo[2.2.1]heptane	C10H16	79-92-5
406	509	3,7,7-Trimethylbicyclo[4.1.0]hept-3-ene	C10H16	13466-78-9
407	510	Limonene	C10H16	138-86-3
408	512	Isobornyl formate	C11H18O2	1200-67-5
409	515	1-Undecanol	C11H24O	112-42-5
410	516	Hexadecane	C16H34	544-76-3
411	518	Phthalic acid dibutyl ester	C16H22O4	84-74-2
412	519	Decanedioic acid dibutyl ester	C18H34O4	109-43-3
413	522	1,2,4-Trimethylbenzene	C9H12	95-63-6
414	523	1,2,3-Trimethylbenzene	C9H12	526-73-8
415	534	O-Deuteromethanol	CH3DO	1455-13-6
416	535	1-Dodecanol	C12H26O	112-53-8
417	538	Isobornyl acetate	C12H20O2	125-12-2
418	542	Sulfolane	C4H8O2S	126-33-0
419	543	O-Deuteroethanol	C2H5DO	925-93-9
420	546	Monoethanolamine	C2H7NO	141-43-5
421	549	Methylenecyclobutane	C5H8	1120-56-5
422	550	Chloroperfluoroethane	C2ClF5	76-15-3
423	551	1,2-Dichlorotetrafluoroethane	C2Cl2F4	76-14-2
424	552	Dichlorofluoromethane	CHCl2F	75-43-4
425	553	Heptadecane	C17H36	629-78-7
426	555	Di-tert-butyl peroxide	C8H18O2	110-05-4
427	556	tert-Butyl hydroperoxide	C4H10O2	75-91-2
428	557	4-Methyl-3-penten-2-one	C6H10O	141-79-7
429	559	2,4,4-Trimethyl-1-pentene	C8H16	107-39-1
430	560	N,N-Diethylformamide	C5H11NO	617-84-5
431	562	2,5-Hexanedione	C6H10O2	110-13-4
432	563	Ethylene glycol diacetate	C6H10O4	111-55-7
433	564	Diisopropylnaphthalene	C16H20	38640-62-9
434	565	2-Pentylnaphthalene	C15H18	93-22-1
435	566	p-Methylacetophenone	C9H10O	122-00-9
436	567	1,4-Cyclohexanediamine	C6H14N2	3114-70-3
437	569	Diisobutyl ether	C8H18O	628-55-7
438	571	cis-1,3,5-Trimethylcyclohexane	C9H18	1795-27-3
439	575	2,2,3,3-Tetrafluoro-1-propanol	C3H4F4O	76-37-9
440	576	3,4-Dimethylpyridine	C7H9N	583-58-4
441	577	2,4,6-Trimethylpyridine	C8H11N	108-75-8
442	580	Dimethyl ether	C2H6O	115-10-6
443	581	Methyl chloride	CH3Cl	74-87-3
444	582	1,1,1,3,3,3-Hexafluoro-2-propanol	C3H2F6O	920-66-1
445	583	Isocyanic acid butyl ester	C5H9NO	111-36-4
446	584	1-Undecene	C11H22	821-95-4
447	585	Phthalic acid diethyl ester	C12H14O4	84-66-2
448	586	1-Hexyne	C6H10	693-02-7
449	587	1-Heptyne	C7H12	628-71-7
450	590	Pyrrolidine	C4H9N	123-75-1
451	591	Acetic acid 2-propenyl ester	C5H8O2	591-87-7
452	592	2,3-Dimethyl-2-butene	C6H12	563-79-1
453	596	Isopropylcyclohexane	C9H18	696-29-7
454	597	Tripentylamine	C15H33N	621-77-2
455	598	Trifluoroacetic acid	C2HF3O2	76-05-1
456	599	4,4-Dimethyl-1,3-dioxane	C6H12O2	766-15-4
457	600	1-Heptene	C7H14	592-76-7
458	601	1,5-Hexadiene	C6H10	592-42-7
459	603	Triolein	C57H104O6	122-32-7
460	604	Butanoic acid propyl ester	C7H14O2	105-66-8
461	605	1-Pentyne	C5H8	627-19-0
462	606	Docosane	C22H46	629-97-0
463	612	Octyl acetate	C10H20O2	112-14-1
464	613	3,5,5-Trimethyl-2-cyclohexen-1-one	C9H14O	78-59-1
465	614	1,4-Butanediol	C4H10O2	110-63-4
466	616	2-Hexanone	C6H12O	591-78-6
467	618	Ethyl isovalerate	C7H14O2	108-64-5
468	620	1,1,1,2-Tetrachloroethane	C2H2Cl4	630-20-6
469	621	Pentachloroethane	C2HCl5	76-01-7
470	623	2,2'-Dicyano diethyl sulfide	C6H8N2S	111-97-7
471	624	3,3'-Oxybispropionitrile	C6H8N2O	1656-48-0
472	625	gamma-Butyrolactone	C4H6O2	96-48-0
473	626	2,5-Dimethyltetrahydrofuran	C6H12O	1003-38-9
474	627	3-Methylheptane	C8H18	589-81-1
475	628	Triethylene glycol dimethyl ether	C8H18O4	112-49-2
476	630	o-Methylaniline	C7H9N	95-53-4
477	632	Bis(2-methoxyethyl) phthalate	C14H18O6	117-82-8
478	633	Bis(2-ethylhexyl) phthalate	C24H38O4	117-81-7
479	651	Xylene	C8H10	1330-20-7
480	652	Phthalic acid dinonyl ester	C26H42O4	84-76-4
481	653	Lactic acid	C3H6O3	50-21-5
482	655	Phthalic acid benzyl butyl ester	C19H20O4	85-68-7
483	658	Dimethyl oxalate	C4H6O4	553-90-2
484	659	Perfluoromethylcyclohexane	C7F14	355-02-2
485	661	3-Methyl-2-pentanone	C6H12O	565-61-7
486	662	3,3-Dimethyl-2-butanone	C6H12O	75-97-8
487	663	2,4-Dimethyl-3-pentanone	C7H14O	565-80-0
488	665	2-Methyl-1-butanol	C5H12O	137-32-6
489	666	2,2-Dimethyl-1-propanol	C5H12O	75-84-3
490	667	2-Pentanol	C5H12O	6032-29-7
491	668	3-Pentanol	C5H12O	584-02-1
492	669	3-Methyl-2-butanol	C5H12O	598-75-4
493	670	tert-Pentanol	C5H12O	75-85-4
494	679	3-Ethyl-3-pentanol	C7H16O	597-49-9
495	695	1-Bromo-2-chloroethane	C2H4BrCl	107-04-0
496	696	1,3-Dichloropropane	C3H6Cl2	142-28-9
497	698	Dibromomethane	CH2Br2	74-95-3
498	700	1,3-Dibromopropane	C3H6Br2	109-64-8
499	701	Formamide	CH3NO	75-12-7
500	702	Benzophenone	C13H10O	119-61-9
501	703	Diphenylamine	C12H11N	122-39-4
502	705	o-Chlorotoluene	C7H7Cl	95-49-8
503	706	2-Nitroethanol	C2H5NO3	625-48-9
504	707	Ethyl benzoate	C9H10O2	93-89-0
505	708	Propyl bromide	C3H7Br	106-94-5
506	709	m-Chlorotoluene	C7H7Cl	108-41-8
507	712	1-Propoxy-2-propanol	C6H14O2	1569-01-3
508	719	Ethyl acetoacetate	C6H10O3	141-97-9
509	720	Methyl butanoate	C5H10O2	623-42-7
510	721	1,5-Pentanediol	C5H12O2	111-29-5
511	722	1-Hexadecanol	C16H34O	36653-82-4
512	723	1-Octadecanol	C18H38O	112-92-5
513	724	n-Undecane	C11H24	1120-21-4
514	726	2,3,4-Trimethyl pentane	C8H18	565-75-3
515	727	Pentadecane	C15H32	629-62-9
516	728	Propylene carbonate	C4H6O3	108-32-7
517	729	Octylbenzene	C14H22	2189-60-8
518	730	1,3-Propanediol	C3H8O2	504-63-2
519	733	1-Ethylnaphthalene	C12H12	1127-76-0
520	734	1,6-Hexanediol	C6H14O2	629-11-8
521	736	Dichloroacetic acid	C2H2Cl2O2	79-43-6
522	737	1-Octyne	C8H14	629-05-0
523	738	2-Ethyl hexanoic acid	C8H16O2	149-57-5
524	742	1,4-Thioxane-S-oxide	C4H8O2S	109-03-5
525	744	1,1-Ethanediol diacetate	C6H10O4	542-10-9
526	745	Heptanoic acid	C7H14O2	111-14-8
527	750	p-Chlorotoluene	C7H7Cl	106-43-4
528	751	1-Dodecene	C12H24	112-41-4
529	753	Valeraldehyde	C5H10O	110-62-3
530	754	Hexanal	C6H12O	66-25-1
531	755	Heptanal	C7H14O	111-71-7
532	756	Octanal	C8H16O	124-13-0
533	760	2-Methylhexane	C7H16	591-76-4
534	761	Cycloheptatriene	C7H8	544-25-2
535	762	2,4-Dimethylhexane	C8H18	589-43-5
536	763	tert-Butylbenzene	C10H14	98-06-6
537	764	2,2'-Diethyl-dihydroxy sulfide	C4H10O2S	111-48-8
538	765	Tetramethylene sulfoxide	C4H8OS	1600-44-8
539	766	1,2-Dihydroxybenzene	C6H6O2	120-80-9
540	767	2-Mercapto ethanol	C2H6OS	60-24-2
541	769	Divinylsulfone	C4H6O2S	77-77-0
542	770	3-Methyl sulfolane	C5H10O2S	872-93-5
543	771	2-Amino-4-methyl thiazole	C4H6N2S	1603-91-4
544	773	m-Phenylenediamine	C6H8N2	108-45-2
545	774	Tetrahydropyran	C5H10O	142-68-7
546	778	3-Nitrobenzaldehyde	C7H5NO3	99-61-6
547	780	o-Nitrophenol	C6H5NO3	88-75-5
548	786	Ethylcyclopentane	C7H14	1640-89-7
549	792	Decalin	C10H18	91-17-8
550	800	2,3-Dimethyl-1-butene	C6H12	563-78-0
551	802	o-Dichlorobenzene	C6H4Cl2	95-50-1
552	809	2-Methoxyphenol	C7H8O2	90-05-1
553	810	o-Chlorophenol	C6H5ClO	95-57-8
554	816	2,4-Pentanedione	C5H8O2	123-54-6
555	822	Methyl tert-butyl ether	C5H12O	1634-04-4
556	823	1,4-Pentadiene	C5H8	591-93-5
557	826	1,6-Heptadiene	C7H12	3070-53-9
558	829	Glutaronitrile	C5H6N2	544-13-8
559	833	Acetanilide	C8H9NO	103-84-4
560	835	Diethylene glycol dimethyl ether	C6H14O3	111-96-6
561	836	1-Tetradecanol	C14H30O	112-72-1
562	840	Methyl diphenyl phosphate	C13H13O4P	115-89-9
563	844	cis-1,2-Dimethylcyclohexane	C8H16	2207-01-4
564	845	Cyclopentene	C5H8	142-29-0
565	846	Cycloheptene	C7H12	628-92-2
566	848	1,4-Cyclohexadiene	C6H8	628-41-1
567	849	4-Ethenylcyclohexene	C8H12	100-40-3
568	876	Methyl tert-amyl ether	C6H14O	994-05-8
569	885	Diethyl oxalate	C6H10O4	95-92-1
570	887	Deuterium oxide	D2O	7789-20-0
571	888	D-(+)-Limonene	C10H16	5989-27-5
572	889	Hexyl acetate	C8H16O2	142-92-7
573	892	1,4-Dimethylnaphthalene	C12H12	571-58-4
574	894	2,2'-Diethanolamine	C4H11NO2	111-42-2
575	895	3-Methoxy propionitrile	C4H7NO	110-67-8
576	896	Methyl valerate	C6H12O2	624-24-8
577	897	Ethyl valerate	C7H14O2	539-82-2
578	903	1,3-Bis(dimethylamino)-2-propanol	C7H18N2O	5966-51-8
579	904	trans-Crotonitrile	C4H5N	627-26-9
580	905	cis-Crotonitrile	C4H5N	1190-76-7
581	906	Allylcyanide	C4H5N	109-75-1
582	910	Trifluorobromomethane	CBrF3	75-63-8
583	911	1,1-Difluoroethane	C2H4F2	75-37-6
584	913	Ethanethiol	C2H6S	75-08-1
585	914	1,1,1-Trichloro-2,2,2-trifluoro ethane	C2Cl3F3	354-58-5
586	917	beta-Methoxy propionic acid methyl ester	C5H10O3	3852-09-3
587	920	sec-Butyl chloride	C4H9Cl	78-86-4
588	922	1,2-Heptenoxide	C7H14O	5063-65-0
589	925	Anthracene	C14H10	120-12-7
590	926	2-(2-Dimethylaminoethoxy) ethanol	C6H15NO2	1704-62-7
591	927	Phenanthrene	C14H10	85-01-8
592	930	1-Buten-3-ol	C4H8O	598-32-3
593	936	2-Octanol	C8H18O	123-96-6
594	941	cis-2-Pentene	C5H10	627-20-3
595	945	2,4-Dimethylaniline	C8H11N	95-68-1
596	946	Tributylamine	C12H27N	102-82-9
597	948	Methyl methoxyacetate	C4H8O3	6290-49-9
598	949	2,2-Dimethylheptane	C9H20	1071-26-7
599	952	epsilon-Caprolactone	C6H10O2	502-44-3
600	954	Hexylbenzene	C12H18	1077-16-3
601	956	Butanenitrile	C4H7N	109-74-0
602	957	1-Chloro-1,2,2,2-tetrafluoroethane	C2HClF4	2837-89-0
603	961	1,2,3-Trichlorobenzene	C6H3Cl3	87-61-6
604	962	2,2-Dimethoxypropane	C5H12O2	77-76-9
605	966	Dimethylcyanamide	C3H6N2	1467-79-4
606	967	N-Methylcyclohexylamine	C7H15N	100-60-7
607	968	cis-1,3-Pentadiene	C5H8	1574-41-0
608	970	Dihexyl ether	C12H26O	112-58-3
609	971	Isobutyl formate	C5H10O2	542-55-2
610	972	Heptyl acetate	C9H18O2	112-06-1
611	973	3-Phenoxypropionitrile	C9H9NO	3055-86-5
612	976	2-Octanone	C8H16O	111-13-7
613	979	Tripropylamine	C9H21N	102-69-2
614	980	Isopropenyl acetate	C5H8O2	108-22-5
615	988	Acetyltributyl citrate	C20H34O8	77-90-7
616	992	Cyclododecane	C12H24	294-62-2
617	993	Cyclododecanone	C12H22O	830-13-7
618	996	Vinyl propionate	C5H8O2	105-38-4
619	998	1-Hexyl naphthalene	C16H20	2876-53-1
620	999	Tetrahydrothiophene	C4H8S	110-01-0
621	1000	Triisobutylene	C12H24	7756-94-7
622	1002	Benzo(b)thiophene	C8H6S	95-15-8
623	1003	2-Cyanoethyl methacrylate	C7H9NO2	4513-53-5
624	1004	Ethylene cyanohydrin	C3H5NO	109-78-4
625	1006	o-Anisidine	C7H9NO	90-04-0
626	1015	cis-2-Hexene	C6H12	7688-21-3
627	1023	Squalane	C30H62	111-01-3
628	1024	Benzylcyanide	C8H7N	140-29-4
629	1025	2-Methyl-1-buten-3-yne	C5H6	78-80-8
630	1026	2-Pentyne	C5H8	627-21-4
631	1027	3-Methyl-1-butyne	C5H8	598-23-2
632	1029	3-Anilinopropionitrile	C9H10N2	1075-76-9
633	1030	trans-2-Hexene	C6H12	4050-45-7
634	1039	Diethoxymethane	C5H12O2	462-95-3
635	1040	1,1-Diethoxyethane	C6H14O2	105-57-7
636	1042	1-Nitrobutane	C4H9NO2	627-05-4
637	1049	2,2,2-Trichloroacetaldehyde	C2HCl3O	75-87-6
638	1050	Carbon dioxide	CO2	124-38-9
639	1055	Propylene	C3H6	115-07-1
640	1072	1,1,1-Trifluoroethane	C2H3F3	420-46-2
641	1073	Fluoroform	CHF3	75-46-7
642	1075	Benzyl benzoate	C14H12O2	120-51-4
643	1080	n-Pentatriacontane	C35H72	630-07-9
644	1083	1,3-Hexadiene	C6H10	592-48-3
645	1084	1,7-Octadiene	C8H14	3710-30-3
646	1085	1,3,5-Hexatriene	C6H8	223-12-3
647	1086	2,2,2-Trifluoroethanol	C2H3F3O	75-89-8
648	1087	3-Heptanone	C7H14O	106-35-4
649	1090	2,2-Dimethylpentane	C7H16	590-35-2
650	1091	1,1-Dichloroethylene	C2H2Cl2	75-35-4
651	1096	1-Chlorohexadecane	C16H33Cl	4860-03-1
652	1098	1-Bromohexadecane	C16H33Br	112-82-3
653	1099	tert-Butyl acetate	C6H12O2	540-88-5
654	1101	3,5-Dimethylpyridine	C7H9N	591-22-0
655	1104	trans-1,4-Dimethylcyclohexane	C8H16	2207-04-7
656	1112	Trioctylamine	C24H51N	1116-76-3
657	1116	trans-1,3,5-Trimethylcyclohexane	C9H18	1795-26-2
658	1121	1,2-Difluorobenzene	C6H4F2	367-11-3
659	1123	1,4-Difluorobenzene	C6H4F2	540-36-3
660	1127	Pentafluorobenzene	C6HF5	363-72-4
661	1128	1,3-Cyclohexadiene	C6H8	592-57-4
662	1130	Octadecane	C18H38	593-45-3
663	1134	1,4-Dichlorobutane	C4H8Cl2	110-56-5
664	1140	N-Methyl propanamide	C4H9NO	1187-58-2
665	1141	N-Ethylacetamide	C4H9NO	625-50-3
666	1142	N,N-Dimethyl propanoic acid amide	C5H11NO	758-96-3
667	1143	1,3-Butanediol	C4H10O2	107-88-0
668	1144	Bromocyclohexane	C6H11Br	108-85-0
669	1145	Pentanenitrile	C5H9N	110-59-8
670	1146	Tributyl phosphate	C12H27O4P	126-73-8
671	1150	Dimethyl sulfide	C2H6S	75-18-3
672	1159	Bromochloromethane	CH2BrCl	74-97-5
673	1160	2-Pyrrolidone	C4H7NO	616-45-5
674	1164	2,4-Toluene diisocyanate	C9H6N2O2	584-84-9
675	1168	p-Methylaniline	C7H9N	106-49-0
676	1169	Acenaphthene	C12H10	83-32-9
677	1172	Triethyl orthoformate	C7H16O3	122-51-0
678	1181	9H-Fluorene	C13H10	86-73-7
679	1185	Diethyl succinate	C8H14O4	123-25-1
680	1186	Dimethyl glutarate	C7H12O4	1119-40-0
681	1190	1-Chloronaphthalene	C10H7Cl	90-13-1
682	1194	Trichlorofluoromethane	CCl3F	75-69-4
683	1198	Trimethylethoxysilane	C5H14OSi	1825-62-3
684	1199	Dimethyldiethoxysilane	C6H16O2Si	78-62-6
685	1204	1-Bromohexane	C6H13Br	111-25-1
686	1206	2,5-Dimethylphenol	C8H10O	95-87-4
687	1207	3,4-Dimethylphenol	C8H10O	95-65-8
688	1208	m-Dichlorobenzene	C6H4Cl2	541-73-1
689	1209	Tetraethoxysilane	C8H20O4Si	78-10-4
690	1212	p-Terphenyl	C18H14	92-94-4
691	1218	3-Methyl-3-heptanol	C8H18O	5582-82-1
692	1219	2-Butyne	C4H6	503-17-3
693	1220	Hexafluoroethane	C2F6	76-16-4
694	1223	N-Formylmorpholine	C5H9NO2	4394-85-8
695	1227	Bis-(2-ethylhexyl)-sebacate	C26H50O4	122-62-3
696	1228	Phthalic acid dioctyl ester	C24H38O4	117-84-0
697	1229	alpha-Terpinene	C10H16	99-86-5
698	1230	2-hydroxy-isobutyric acid	C4H8O3	594-61-6
699	1232	1-Hydroxy-2-propanone	C3H6O2	116-09-6
700	1240	Triacontane	C30H62	638-68-6
701	1241	2-Methylheptane	C8H18	592-27-8
702	1243	Octacosane	C28H58	630-02-4
703	1249	Dimethyl adipate	C8H14O4	627-93-0
704	1250	Octadecanoic acid ethyl ester	C20H40O2	111-61-5
705	1251	1-Aminopentane	C5H13N	110-58-7
706	1254	Dipropylsulfide	C6H14S	111-47-7
707	1255	Dibutylsulfide	C8H18S	544-40-1
708	1258	Trihexylamine	C18H39N	102-86-3
709	1260	Dimethyl disulfide	C2H6S2	624-92-0
710	1268	Hexamethylphosphoric acid triamide	C6H18N3OP	680-31-9
711	1271	1-Chloropentane	C5H11Cl	543-59-9
712	1272	Tetracosane	C24H50	646-31-1
713	1273	Hexatriacontane	C36H74	630-06-8
714	1274	Dotriacontane	C32H66	544-85-4
715	1277	p-Ethylnitrobenzene	C8H9NO2	100-12-9
716	1278	o-Ethylnitrobenzene	C8H9NO2	612-22-6
717	1283	2,5-Dimethylhexane	C8H18	592-13-2
718	1285	Tetraethylene glycol	C8H18O5	112-60-7
719	1291	2-Ethyl-2-hydroxymethyl-1,3-propanediol	C6H14O3	77-99-6
720	1295	4-Chloronitrobenzene	C6H4ClNO2	100-00-5
721	1297	2-Chloronitrobenzene	C6H4ClNO2	88-73-3
722	1300	Sulfur dioxide	O2S	7446-09-5
723	1309	1-Docosanol	C22H46O	661-19-8
724	1320	1-Eicosene	C20H40	3452-07-1
725	1321	10-Nonadecanone	C19H38O	504-57-4
726	1323	9-Heptadecanone	C17H34O	540-08-9
727	1324	2-Dodecanone	C12H24O	6175-49-1
728	1328	6-Methyl-5-hepten-2-one	C8H14O	110-93-0
729	1329	Pyrrole	C4H5N	109-97-7
730	1337	Butyl vinyl ether	C6H12O	111-34-2
731	1339	1,1-Diphenylethane	C14H14	612-00-0
732	1341	Iodobenzene	C6H5I	591-50-4
733	1344	Di-n-octyl ether	C16H34O	629-82-3
734	1348	Perfluoropropane	C3F8	76-19-7
735	1350	3-(o-Methylphenoxy)-propionitrile	C10H11NO	25268-05-7
736	1367	sec-Butyl acetate	C6H12O2	105-46-4
737	1368	Acetic acid phenyl ester	C8H8O2	122-79-2
738	1396	N-Methylethanolamine	C3H9NO	109-83-1
739	1401	2,2-Dimethyl-1,3-propanediol	C5H12O2	126-30-7
740	1402	2,6,10,14-Tetramethylpentadecane	C19H40	1921-70-6
741	1409	Ethyl tert-butyl ether	C6H14O	637-92-3
742	1415	Benzothiazole	C7H5NS	95-16-9
743	1416	Dimethylene glycol dimethyl ether	C4H10O3	628-90-0
744	1418	1-Chloro-1,1-difluoroethane	C2H3ClF2	75-68-3
745	1419	Dodecylamine	C12H27N	124-22-1
746	1430	Dibutylcarbonate	C9H18O3	542-52-9
747	1447	2-Methyl-5-nitrofuran	C5H5NO3	823-74-5
748	1449	2,5-Furandicarboxylic acid diethyl ester	C10H12O5	53662-83-2
749	1465	Tetrahydro-5-methyl-2-furanone	C5H8O2	108-29-2
750	1470	1,2,3,5-Tetrafluoro-4-nitrobenzene	C6HF4NO2	314-41-0
751	1472	2,4-Difluoro-1-nitrobenzene	C6H3F2NO2	446-35-5
752	1473	2-Fluoronitrobenzene	C6H4FNO2	1493-27-2
753	1481	N-Acetyloxazolidine	C5H9NO2	3672-60-4
754	1482	N-Acetylmorpholine	C6H11NO2	1696-20-4
755	1484	3-((2,2-Dimethyl-[1,3]dioxan-5-yl)oxy)-propionitrile	C9H15NO3	16418-26-1
756	1485	3-((2-Methyl-[1,3]dioxan-5-yl)oxy)-propionitrile	C8H13NO3	55961-72-3
757	1486	3-([1,3]Dioxolan-4-ylmethoxy)-propionitrile	C7H11NO3	54920-58-0
758	1501	1-Ethyl-2-methylbenzene	C9H12	611-14-3
759	1502	1-Ethyl-3-methylbenzene	C9H12	620-14-4
760	1503	1-Ethyl-4-methylbenzene	C9H12	622-96-8
761	1505	1,2,3,5-Tetramethyl benzene	C10H14	527-53-7
762	1537	3-Methyl cyclopentene	C6H10	1120-62-3
763	1540	trans-1,3-Dimethyl cyclohexane	C8H16	2207-03-6
764	1541	cis-1,3-Dimethyl cyclohexane	C8H16	638-04-0
765	1542	cis-1,4-Dimethyl cyclohexane	C8H16	624-29-3
766	1543	n-Propyl cyclohexane	C9H18	1678-92-8
767	1547	2,3-Dimethylpyridine	C7H9N	583-61-9
768	1548	2,5-Dimethylpyridine	C7H9N	589-93-5
769	1550	4-Ethylpyridine	C7H9N	536-75-4
770	1554	3,5-Dimethylaniline	C8H11N	108-69-0
771	1567	2-Methyl thiophene	C5H6S	554-14-3
772	1568	3-Methyl thiophene	C5H6S	616-44-4
773	1595	Chrysene	C18H12	218-01-9
774	1605	trans-1,2-Dimethylcyclohexane	C8H16	6876-23-9
775	1625	1,2,3-Propanetriol-triacetate	C9H14O6	102-76-1
776	1632	2,6-Dimethylaniline	C8H11N	87-62-7
777	1638	1-Aminonaphthalene	C10H9N	134-32-7
778	1642	1,4-Dihydroxybenzene	C6H6O2	123-31-9
779	1646	2-Methylbenzofuran	C9H8O	4265-25-2
780	1653	Dibenzo[b,d]furan	C12H8O	132-64-9
781	1682	4-Fluoroaniline	C6H6FN	371-40-4
782	1683	4-Fluorophenol	C6H5FO	371-41-5
783	1685	1-Fluoro-2,4-dinitrobenzene	C6H3FN2O4	70-34-8
784	1686	4-Fluoro-2-nitroanisole	C7H6FNO3	445-83-0
785	1687	4-Fluoronitrobenzene	C6H4FNO2	350-46-9
786	1688	3-Fluoronitrobenzene	C6H4FNO2	402-67-5
787	1694	2-Furancarboxylic acid methyl ester	C6H6O3	611-13-2
788	1695	Stearic acid amide	C18H37NO	124-26-5
789	1699	Phthalic acid butyl 2-ethylhexyl ester	C20H30O4	85-69-8
790	1703	Nonanenitrile	C9H17N	2243-27-8
791	1707	N-Acetylpiperidine	C7H13NO	618-42-8
792	1709	Carbonic acid diethyl ester	C5H10O3	105-58-8
793	1711	Phthalic acid dimethyl ester	C10H10O4	131-11-3
794	1713	Ethylene carbonate	C3H4O3	96-49-1
795	1714	2-Ethylsulfanylethanol	C4H10OS	110-77-0
796	1715	Ethylene sulfite	C2H4O3S	3741-38-6
797	1717	beta-Propoxypropionitrile	C6H11NO	51299-82-2
798	1719	2-Thiophencarboxaldehyde	C5H4OS	98-03-3
799	1724	2-Acetylthiophene	C6H6OS	88-15-3
800	1725	1-Hexadecylamine	C16H35N	143-27-1
801	1727	Heptadecanenitrile	C17H33N	5399-02-0
802	1730	1-Nitro-2-propanol	C3H7NO3	3156-73-8
803	1731	3-Chloro-1,2-propanediol	C3H7ClO2	96-24-2
804	1732	1,3-Dichloro-2-propanol	C3H6Cl2O	96-23-1
805	1734	7,8-Benzoquinoline	C13H9N	230-27-3
806	1735	1-Chlorooctadecane	C18H37Cl	3386-33-2
807	1736	Di(2-ethylhexyl) adipate	C22H42O4	103-23-1
808	1738	Phthalic acid dipropyl ester	C14H18O4	131-16-8
809	1739	Phthalic acid diisobutyl ester	C16H22O4	84-69-5
810	1740	Phthalic acid diphenyl ester	C20H14O4	84-62-8
811	1741	Phthalic acid dibenzyl ester	C22H18O4	523-31-9
812	1750	Squalene	C30H50	111-02-4
813	1751	Dibutyl adipate	C14H26O4	105-99-7
814	1753	Carbon tetrabromide	CBr4	558-13-4
815	1754	Dimethyl succinate	C6H10O4	106-65-0
816	1757	Dimethylmaleate	C6H8O4	624-48-6
817	1760	2-Butene-1,4-diol	C4H8O2	110-64-5
818	1761	1-Iodohexadecane	C16H33I	544-77-4
819	1762	Octanoic acid ethyl ester	C10H20O2	106-32-1
820	1763	Phthalic acid dicyclohexyl ester	C20H26O4	84-61-7
821	1765	Benzyldiphenyl	C19H16	31307-59-2
822	1770	Bromoacetic acid ethyl ester	C4H7BrO2	105-36-2
823	1776	3-Butoxypropionitrile	C7H13NO	6959-71-3
824	1777	beta-Chloropropionitrile	C3H4ClN	542-76-7
825	1779	Pentoxypropionitrile	C8H15NO	16728-47-5
826	1783	Dimethyl-thiodipropionate	C8H14O4S	4131-74-2
827	1793	1-Bromonaphthalene	C10H7Br	90-11-9
828	1794	1,9-Nonanediol	C9H20O2	3937-56-2
829	1795	1,12-Dodecanediamine	C12H28N2	2783-17-7
830	1796	1,12-Dodecanedinitrile	C12H20N2	4543-66-2
831	1799	N,N-Diethylacetamide	C6H13NO	685-91-6
832	1802	Tetrachloroterephthalic acid dibutyl ester	C16H18Cl4O4	38233-11-3
833	1803	Tetrachloroterephthalic acid dipentyl ester	C18H22Cl4O4	38233-12-4
834	1806	1-Nitro-2-hexanol	C6H13NO3	2224-40-0
835	1807	3-Nitro-2-butanol	C4H9NO3	6270-16-2
836	1808	1-Nitro-2-pentanol	C5H11NO3	2224-37-5
837	1809	1-Nitro-2-butanol	C4H9NO3	3156-74-9
838	1812	N,N-Dimethylmyristamide	C16H33NO	3015-65-4
839	1815	Tri-2-ethylhexyl phosphate	C24H51O4P	78-42-2
840	1816	Phthalic acid diisopropyl ester	C14H18O4	605-45-8
841	1818	Phthalic acid di-sec.butyl ester	C16H22O4	4489-61-6
842	1820	Phthalic acid diphenethyl ester	C24H22O4	13330-42-2
843	1821	Isophthalic acid dihexyl ester	C20H30O4	4623-71-6
844	1822	Terephthalic acid dihexyl ester	C20H30O4	1818-96-8
845	1824	Tetrachlorophthalic acid dibutyl ester	C16H18Cl4O4	3015-66-5
846	1825	Catechol dibenzoate	C20H14O4	643-94-7
847	1826	Catechol dibutyrate	C14H18O4	14346-29-3
848	1827	Di-n-butylphthalyl bisglycolate	C20H26O8	3147-96-4
849	1838	Iminodipropionitrile	C6H9N3	111-94-4
850	1839	Diglycolamine	C4H11NO2	929-06-6
851	1840	Dibutyl succinate	C12H22O4	141-03-7
852	1843	Di-n-hexylphthalate	C20H30O4	84-75-3
853	1845	Mono-n-butyl phosphate	C4H11O4P	1623-15-0
854	1858	Di-n-butyl phosphate	C8H19O4P	107-66-4
855	1859	1,3-Diaminopropane	C3H10N2	109-76-2
856	1861	N,N-Dibutyl-2-ethylhexylamide	C16H33NO	5831-86-7
857	1862	Diisodecylphthalate	C28H46O4	26761-40-0
858	1869	Di-n-decyl phthalate	C28H46O4	84-77-5
859	1872	Tetrahydrofurfuryloxypropionitrile	C8H13NO2	5338-10-3
860	1873	Vinylnorbornene	C9H12	40356-67-0
861	1876	Diglycerol	C6H14O5	627-82-7
862	1877	1-Phenyldecane	C16H26	104-72-3
863	1878	1-Phenyldodecane	C18H30	123-01-3
864	1879	1-Phenyltetradecane	C20H34	1459-10-5
865	1880	1-Phenylpentadecane	C21H36	2131-18-2
866	1881	1-Phenylnonadecane	C25H44	29136-19-4
867	1884	Methyl acetoacetate	C5H8O3	105-45-3
868	1888	Ethylnorbornane	C9H16	112555-66-5
869	1895	Dimethyl malonate	C5H8O4	108-59-8
870	1910	1-Chloroheptane	C7H15Cl	629-06-1
871	1912	1-Chlorohexane	C6H13Cl	544-10-5
872	1914	Perfluorononane	C9F20	375-96-2
873	1917	n-Butylcyclohexane	C10H20	1678-93-9
874	1922	2-Ethylthiophene	C6H8S	872-55-9
875	1930	Bromotrichloromethane	CBrCl3	75-62-7
876	1932	4-Chlorobromobenzene	C6H4BrCl	106-39-8
877	1933	3-Chlorobromobenzene	C6H4BrCl	108-37-2
878	1934	n-Butylmercaptan	C4H10S	109-79-5
879	1935	iso-Butylmercaptan	C4H10S	513-44-0
880	1937	2-Iodopropane	C3H7I	75-30-9
881	1938	Phenylacetylene	C8H6	536-74-3
882	1940	1-Butyne	C4H6	107-00-6
883	1942	Propyne	C3H4	74-99-7
884	1945	Nitromesitylene	C9H11NO2	603-71-4
885	1946	1,1,2,2-Tetrachloro-1,2-difluoroethane	C2Cl4F2	76-12-0
886	1948	2,4-Dinitrochlorobenzene	C6H3ClN2O4	97-00-7
887	1949	2,4-Dinitrobenzaldehyde	C7H4N2O5	528-75-6
888	1950	2,4,6-Trinitroethylbenzene	C8H7N3O6	13985-60-9
889	1951	2,4,6-Trinitrotoluene	C7H5N3O6	118-96-7
890	1952	Azobenzene	C12H10N2	103-33-3
891	1953	p-Anisidine	C7H9NO	104-94-9
892	1955	N,N-Dimethyl-4-bromoaniline	C8H10BrN	586-77-6
893	1956	N,N-Dimethyl-3-nitroaniline	C8H10N2O2	619-31-8
894	1957	4-Dimethylaminobenzaldehyde	C9H11NO	100-10-7
895	1959	2-Ethoxynaphthalene	C12H12O	93-18-5
896	1960	2-Chloronaphthalene	C10H7Cl	91-58-7
897	1961	1-Naphthaldehyde	C11H8O	66-77-3
898	1962	1-Nitronaphthalene	C10H7NO2	86-57-7
899	1963	1-Dimethylaminonaphthalene	C12H13N	86-56-6
900	1964	2-(2-Hydroxyethyl)-6-methylpyridine	C8H11NO	934-78-1
901	1965	2-Benzylpyridine	C12H11N	101-82-6
902	1966	2-(2-Hydroxyethyl)-pyridine	C7H9NO	103-74-2
903	1967	4-Benzylpyridine	C12H11N	2116-65-6
904	1975	6-Methoxy-quinoline	C10H9NO	5263-87-6
905	1976	8-Methoxy-quinoline	C10H9NO	938-33-0
906	1977	8-Nitroquinoline	C9H6N2O2	607-35-2
907	1978	5-Nitroquinoline	C9H6N2O2	607-34-1
908	1980	2-Nitrofuran	C4H3NO3	609-39-2
909	1981	5-Nitrofurfural	C5H3NO4	698-63-5
910	1982	3-Methoxynitrobenzene	C7H7NO3	555-03-3
911	1984	N,N-Dimethylisobutyramide	C6H13NO	21678-37-5
912	1987	N-Methylisobutyramide	C5H11NO	2675-88-9
913	1988	N-Ethylpropionamide	C5H11NO	5129-72-6
914	1990	N-Methylcaprolactam	C7H13NO	2556-73-2
915	1993	p-(p-Ethoxyphenylazo)-phenyl undecylenate	C25H34N2O3	47662-64-6
916	1995	trans-2-Pentene	C5H10	646-04-8
917	1997	trans-1,3-Hexadiene	C6H10	20237-34-7
918	2005	Ethylenediamine di-beta-cyanoethyl ether	C8H14N4	3217-00-3
919	2006	Pentaerythritol tetra-beta-cyanoethyl ether	C17H24N4O4	2465-91-0
920	2007	Diethylene glycol di-beta-cyanoethyl ether	C10H16N2O3	22397-31-5
921	2008	Ethylene glycol di-beta-cyanoethyl ether	C8H12N2O2	3386-87-6
922	2009	1,3-Butanediol di-beta-cyanoethyl ether	C10H16N2O2	57862-45-0
923	2010	Dichlorophenoxyethanol-beta-cyanoethyl ether	C11H11Cl2NO2	21571-59-5
924	2011	Dipentylsulfide	C10H22S	872-10-6
925	2012	Diisopropylsulfide	C6H14S	625-80-9
926	2013	Hexylmercaptan	C6H14S	111-31-9
927	2014	Nonylmercaptan	C9H20S	1455-21-6
928	2015	Octylmercaptan	C8H18S	111-88-6
929	2023	Amyl formate	C6H12O2	638-49-3
930	2025	Diethylene glycol dibutyl ether	C12H26O3	112-73-2
931	2034	N-Butylbenzamide	C11H15NO	2782-40-3
932	2035	1,2-Epoxybutane	C4H8O	106-88-7
933	2065	1-Nitro-3-(trifluoromethyl)benzene	C7H4F3NO2	98-46-4
934	2090	2,4,4-Trimethyl-2-pentene	C8H16	107-40-4
935	2102	1-Iodopropane	C3H7I	107-08-4
936	2125	Linalool	C10H18O	78-70-6
937	2126	cis-3,7-Dimethyl-2,6-octadien-1-ol	C10H18O	106-25-2
938	2131	trans-3,7-Dimethyl-2,6-octadien-1-ol	C10H18O	106-24-1
939	2140	2-Ethylfuran	C6H8O	3208-16-0
940	2141	2-Propylfuran	C7H10O	4229-91-8
941	2142	2-Ethyl tetrahydrofuran	C6H12O	1003-30-1
942	2144	Tetramethoxysilane	C4H12O4Si	681-84-5
943	2145	3-Nitro-4-chloro-alpha,alpha,alpha-trifluorotoluene	C7H3ClF3NO2	121-17-5
944	2146	3-Nitro-4-methoxy-alpha,alpha,alpha-trifluorotoluene	C8H6F3NO3	394-25-2
945	2147	3-Nitro-4-fluoro-alpha,alpha,alpha-trifluorotoluene	C7H3F4NO2	367-86-2
946	2148	3,5-Dinitro-4-methoxy-alpha,alpha,alpha-trifluorotoluene	C8H5F3N2O5	317-70-4
947	2149	3,5-Dinitro-alpha,alpha,alpha-trifluorotoluene	C7H3F3N2O4	401-99-0
948	2150	3,5-Dinitro-4-chloro-alpha,alpha,alpha-trifluorotoluene	C7H2ClF3N2O4	393-75-9
949	2151	alpha,alpha,alpha-Trifluoro-3,5-dinitro-4-fluorotoluene	C7H2F4N2O4	393-76-0
950	2152	m-(Trifluoromethyl)phenol	C7H5F3O	98-17-9
951	2153	3-(Trifluoromethyl)aniline	C7H6F3N	98-16-8
952	2154	Toluene,alpha,alpha,alpha,-trifluoro,3-amino,4-chloro	C7H5ClF3N	121-50-6
953	2157	1-Nitro-2,5-bis(trifluoromethyl)benzene	C8H3F6NO2	320-88-7
954	2164	Tripropylene glycol dimethyl ether	C11H24O4	42769-21-1
955	2179	2-Phenyl-2-propanol	C9H12O	617-94-7
956	2185	Hexanoic acid ethyl ester	C8H16O2	123-66-0
957	2186	Diisopropanolamine	C6H15NO2	110-97-4
958	2187	Methyldiethanolamine	C5H13NO2	105-59-9
959	2194	Butyl trimethylsilyl ether	C7H18OSi	1825-65-6
960	2195	Cyclohexyl trimethylsilyl ether	C9H20OSi	13871-89-1
961	2196	m-Tolyl trimethylsilyl ether	C10H16OSi	17902-31-7
962	2197	p-Tolyl trimethylsilyl ether	C10H16OSi	17902-32-8
963	2198	n-Butyl trifluoroacetate	C6H9F3O2	367-64-6
964	2204	Cyclohexyl trifluoroacetate	C8H11F3O2	1549-45-7
965	2205	m-Tolyl trifluoroacetate	C9H7F3O2	1736-09-0
966	2206	p-Tolyl trifluoroacetate	C9H7F3O2	1813-29-2
967	2207	Butyl pentafluoropropionate	C7H9F5O2	680-28-4
968	2208	Cyclohexyl pentafluoropropionate	C9H11F5O2	24262-73-5
969	2209	m-Tolyl pentafluoropropionate	C10H7F5O2	24271-51-0
970	2210	p-Tolyl pentafluoropropionate	C10H7F5O2	24271-52-1
971	2211	Butyl tert-butyl ether	C8H18O	1000-63-1
972	2235	1-Methoxy-2-propanol	C4H10O2	107-98-2
973	2236	Octen-4-al	C8H14O	42976-87-4
974	2241	1,2-Dimethoxybenzene	C8H10O2	91-16-7
975	2242	Tetraethylene glycol dimethyl ether	C10H22O5	143-24-8
976	2243	Trimethylsilanol	C3H10OSi	1066-40-6
977	2251	1,2-Epoxy-7-octene	C8H14O	19600-63-6
978	2252	2,3-Dimethyl-1,3-butadiene	C6H10	513-81-5
979	2271	1-Bromo-2-chloro-1,1,2-trifluoroethane	C2HBrClF3	354-06-3
980	2272	Cyclooctene	C8H14	931-88-4
981	2285	2-Methoxy-1-propanol	C4H10O2	1589-47-5
982	2290	Methyl lactate	C4H8O3	547-64-8
983	2291	Ethyl lactate	C5H10O3	97-64-3
984	2307	Ethyl isobutyrate	C6H12O2	97-62-1
985	2325	Isoamyl propionate	C8H16O2	105-68-0
986	2336	Dipropyl succinate	C10H18O4	925-15-5
987	2347	Thymol	C10H14O	89-83-8
988	2381	Ethylene glycol monopropyl ether	C5H12O2	2807-30-9
989	2436	Ethoxy propoxy methane	C6H14O2	139157-75-8
990	2451	Ethyl tert-amyl ether	C7H16O	919-94-8
991	2454	Triethylene glycol dibutyl ether	C14H30O4	63512-36-7
992	2476	Methyl heptanoate	C8H16O2	106-73-0
993	2481	Isopropyl propionate	C6H12O2	637-78-5
994	2485	1,1-Dichloro-1-fluoroethane	C2H3Cl2F	1717-00-6
995	2502	N,N-Diethylethanolamine	C6H15NO	100-37-8
996	2510	Estragol	C10H12O	140-67-0
997	2511	2,3,4,5,6-Pentafluoroacetophenone	C8H3F5O	652-29-9
998	2514	alpha-Hydroxy-2,3,4,5,6-pentafluorotoluene	C7H3F5O	440-60-8
999	2515	2,3,4,5,6-Pentafluoronitrobenzene	C6F5NO2	880-78-4
1000	2516	2,3,4,5,6-Pentafluorophenol	C6HF5O	771-61-9
1001	2517	1-(2,3,4,5,6-Pentafluorophenyl)ethanol	C8H5F5O	75853-08-6
1002	2525	Benzene-1,1-oxybis(perfluoro-4-trifluoromethyl)	C14F14O	78237-50-0
1003	2526	Ethoxy-2,3,4,5,6-pentafluorobenzene	C8H5F5O	776-39-6
1004	2597	2-Cyclohexen-1-one	C6H8O	930-68-7
1005	2627	Linolenic acid	C18H30O2	463-40-1
1006	2628	Linoleic acid	C18H32O2	60-33-3
1007	2631	Tripropylene glycol dibutyl ether	C17H36O4	115702-75-5
1008	2772	Diphenylacetylene	C14H10	501-65-5
1009	2817	Perfluoro-2-methylpentane	C6F14	355-04-4
1010	2823	1-Hydroxy-5-chloro-3-oxapentane	C4H9ClO2	628-89-7
1011	2824	1,8-Dichloro-3,6-dioxaoctane	C6H12Cl2O2	112-26-5
1012	2825	alpha-Hydroxy-isobutyric acid methyl ester	C5H10O3	2110-78-3
1013	2876	Tetracontane	C40H82	4181-95-7
1014	2899	Methyl 10(9)-perfluorooctyldecanoate	C27H37F17O2	138697-09-3
1015	2939	p-Methoxyphenol	C7H8O2	150-76-5
1016	2971	Diethylene glycol n-hexyl ether	C10H22O3	112-59-4
1017	2972	Ethylene glycol diformate	C4H6O4	629-15-2
1018	3031	4-Oxopentanenitrile	C5H7NO	927-56-0
1019	3051	1,1-Dichloro-2,2,2-trifluoroethane	C2HCl2F3	306-83-2
1020	3052	5,6-Epoxy-cis-cyclooctene	C8H12O	19740-90-0
1021	3054	Hexamethylene diisocyanate	C8H12N2O2	822-06-0
1022	3055	Propylene glycol monomethyl ether	C4H10O2	1320-67-8
1023	3099	1-Penten-4-yne	C5H6	871-28-3
1024	3108	5-Chloro-2-pentanone	C5H9ClO	5891-21-4
1025	3117	Methyl perfluorobutyrate	C5H3F7O2	356-24-1
1026	3123	1-Eicosanol	C20H42O	629-96-9
1027	3127	Perfluorodecalin	C10F18	306-94-5
1028	3139	1,2-Propanediol monoformate	C4H8O3	64202-75-1
1029	3214	2-Methoxypropene	C4H8O	116-11-0
1030	3215	4-Hydroxy-3-methoxybenzaldehyde	C8H8O3	121-33-5
1031	3218	N,N-Dibutyl-2,2-dimethylbutanamide	C14H29NO	126926-50-9
1032	3233	Ethylene glycol ethyl tert-butyl ether	C8H18O2	51422-54-9
1033	3245	Isopropyl tert-butyl ether	C7H16O	17348-59-3
1034	3276	Hexadecanoic acid 1,2,3-propanetriyl ester	C51H98O6	555-44-2
1035	3312	Tetradecanoic acid ethyl ester	C16H32O2	124-06-1
1036	3313	Hexadecanoic acid ethyl ester	C18H36O2	628-97-7
1037	3558	1-Methoxyisopropylacetate	C6H12O3	108-65-6
1038	3560	1-tert-Butoxy-2-propanol	C7H16O2	57018-52-7
1039	3606	3,7-Dimethyl-6-octen-1-yn-3-ol	C10H16O	29171-20-8
1040	3645	Iron pentacarbonyl	C5FeO5	13463-40-6
1041	3787	2,4,4-Trimethylpentene	C8H16	25167-70-8
1042	3803	1,2-Butanediol	C4H10O2	584-03-2
1043	3810	(S)-(-)-Limonene	C10H16	5989-54-8
1044	3862	N-Octyl-2-pyrrolidone	C12H23NO	2687-94-7
1045	3865	Piperazine	C4H10N2	110-85-0
1046	4174	N,N-Dimethylthioformamide	C3H7NS	758-16-7
1047	4175	N-Methyl-2-thiopyrrolidone	C5H9NS	10441-57-3
1048	4296	Citric acid	C6H8O7	77-92-9
1049	4459	1-Methylpiperazine	C5H12N2	109-01-3
1050	4782	Dimethyl terephthalate	C10H10O4	120-61-6
1051	4882	1,3-Pentadiene	C5H8	504-60-9
1052	4897	p-Toluic acid methyl ester	C9H10O2	99-75-2
1053	5131	3-Ethoxy-4-hydroxybenzaldehyde	C9H10O3	121-32-4
1054	5758	3-Pyridinecarboxylic acid methyl ester	C7H7NO2	93-60-7
1055	5852	4-Fluoro-acetophenone	C8H7FO	403-42-9
1056	5931	2-Acetylfuran	C6H6O2	1192-62-7
1057	6294	3-Hydroxy-3-methyl-1-pentyne	C6H10O	77-75-8
1058	6469	1-Chloro-2,2,2-trifluoroethane	C2H2ClF3	75-88-7
1059	6471	Di-isopropylbenzene	C12H18	25321-09-9
1060	6633	N-Methylpropane-1,3-diamine	C4H12N2	6291-84-5
1061	6681	2-Methylbutyl acetate	C7H14O2	624-41-9
1062	6686	N,N-Diethyl dodecanamide	C16H33NO	3352-87-2
1063	6751	Coumarin	C9H6O2	91-64-5
1064	6779	Ethoxy ethyl acrylate	C7H12O3	1001-26-9
1065	7605	2-Ethylhexylacetate	C10H20O2	103-09-3
1066	7676	Isopropenyl toluene	C10H12	26444-18-8
1067	7879	N,N-Dibutylformamide	C9H19NO	761-65-9
1068	8047	Methoxycyclopentane	C6H12O	5614-37-9
1069	8053	Cyclohexyl formate	C7H12O2	4351-54-6
1070	8198	2,5-Dimethylfuran	C6H8O	625-86-5
1071	8278	Triethylenediamine	C6H12N2	280-57-9
1072	8296	Di-sec-butyl ether	C8H18O	6863-58-7
1073	8400	Perfluorododecane	C12F26	307-59-5
1074	8423	trans-p-Propenylanisole	C10H12O	4180-23-8
1075	8989	1-Phenylethanamine	C8H11N	618-36-0
1076	9002	sec-Butylacrylate	C7H12O2	2998-08-5
1077	9013	Hexadecylcyclohexane	C22H44	6812-38-0
1078	9113	1-Phenyloctadecane	C24H42	4445-07-2
1079	9171	1-Octadecyl naphthalene	C28H44	26438-29-9
1080	9319	1-Dodecyl decahydronaphthalene	C22H42	n.a.
1081	9955	19,24-Dioctadecyldotetracontane	C78H158	72942-95-1
1082	9966	Octanoic acid 1,2,3-propanetriyl ester	C27H50O6	538-23-8
1083	9970	2,6,6-Trimethylbicyclo[3.1.1]heptane	C10H18	473-55-2
1084	10106	Trifluoroacetic acid ethyl ester	C4H5F3O2	383-63-1
1085	10304	Nitroacetic acid ethyl ester	C4H7NO4	626-35-7
1086	10386	(S)-(-)-3,7-Dimethyl-6-octen-1-ol	C10H20O	7540-51-4
1087	10492	2-Methoxy-1,1,1,3,3,3-hexafluoropropane	C4H4F6O	13171-18-1
1088	10511	Isopropyl chloroacetate	C5H9ClO2	105-48-6
1089	10963	1,1,1,2,2,3,3-Heptafluoro-3-methoxypropane	C4H3F7O	375-03-1
1090	10986	1-Ethoxy-2-propanol	C5H12O2	1569-02-4
1091	11001	1,2-Dichloro-1-fluoroethane	C2H3Cl2F	430-57-9
1092	11420	(S)-(-)-Ethyl lactate	C5H10O3	687-47-8
1093	11635	N-Pentylbenzamide	C12H17NO	20308-43-4
1094	12149	2-Methoxy-2,4,4-trimethylpentane	C9H20O	62108-41-2
1095	12169	N-Ethyl-2-pyrrolidone	C6H11NO	2687-91-4
1096	12200	4-Methyl-1,3-dioxolane	C4H8O2	1072-47-5
1097	12864	7-Methyl-3-methylene-1,6-octadiene	C10H16	123-35-3
1098	13067	3,4'-Dimethyl-4-[(4-chlorobenzyl)oxy]azobenzene	C21H19ClN2O	188677-18-1
1099	13370	Cyclohexane-1,2-dicarboxylic acid diisobutylester	C16H28O4	70969-58-3
1100	13485	Thioglycolic acid	C2H4O2S	68-11-1
1101	13713	2,6-Dimethylocta-2,7-dien	C10H18	2436-90-0
1102	13806	Ethenylcyclohexene	C8H12	25168-07-4
1103	14177	Bis(2,2,2-trifluoroethyl)ether	C4H4F6O	333-36-8
1104	14624	2,6-Dimethyl-6-octanol	C10H22O	78-69-3
1105	17369	1,8-Octanediamine	C8H20N2	373-44-4
1106	17371	1,10-Decanediamine	C10H24N2	646-25-3
1107	17618	(R)-(-)-Pantolactone	C6H10O3	599-04-2
1108	17661	3-Isopropylamino propanoic acid methyl ester	C7H15NO2	n.a.
1109	17663	5-Oxo hexanoic acid methyl ester	C7H12O3	13984-50-4
1110	18186	Butyl butenyl ether	C8H16O	n.a.
1111	19959	(1S)-3,7,7-Trimethylbicyclo(4.1.0)hept-3-ene	C10H16	498-15-7
1112	21183	2,3-Pentanedione	C5H8O2	600-14-6
1113	22015	p-Hexyloxybenzoic acid p-phenylene ester	C32H38O6	1818-99-1
1114	22021	p-Octyloxybenzoic acid p-phenylene ester	C36H46O6	24706-96-5
1115	28233	p-Heptyloxybenzoic acid p-phenylene ester	C34H42O6	1819-00-7
1116	29308	2,6-Dimethyl-7-octen-2-ol	C10H20O	18479-58-8
1117	30985	cis-1-Chloro-3,3,3-trifluoro-1-propene	C3H2ClF3	n.a.
1118	33189	1,1,1,2,2,3,3,4,4,5,5,6,6,7,7,8,8-Heptadecafluoro-hexadecane	C16H17F17	6145-05-7
1119	36121	Diethylene glycol dipentyl ether	C14H30O3	n.a.
1120	37904	Ethylethylenediamine	C4H12N2	110-72-5
1121	41380	Heptene	C7H14	n.a.
1122	46158	1-(Methoxymethoxy)-butane	C6H14O2	76050-97-0
1123	47260	Dimethylsulfolane	C6H12O2S	n.a.
1124	47261	Sulfolanylamine	C4H9NO2S	n.a.
1125	47262	Propyl sulfolanyl ether	C7H14O3S	n.a.
1126	47265	Methylsulfolane	C5H10O2S	n.a.
1127	49100	Methylenglykol methyl propyl ether	C5H12O2	71739-38-3
1128	58099	1,1,1,2,2,3,3,4,4-Nonafluorodocosane	C22H37F9	n.a.
1129	58101	1,1,1,2,2,3,3,4,4,5,5,6,6,-Tridecafluorooctadecane	C18H25F13	90499-30-2
1130	58102	1,1,1,2,2,3,3,4,4,5,5,6,6,-Tridecafluorodocosane	C22H33F13	133310-71-1
1131	58103	1,1,1,2,2,3,3,4,4,5,5,6,6,7,7,8,8-Heptadecafluoroeicosane	C20H25F17	106873-67-0
1132	58828	1-(Ethoxymethoxy)-2-methylpropane	C7H16O2	121601-45-4
1133	59559	Glycerol formal	C4H8O3	99569-11-6
1134	60274	1-(Methoxymethoxy)-2-methylpropane	C6H14O2	76050-98-1
1135	63222	Cyanomethyl acetate	C4H5NO2	1001-55-4
1136	63651	2-Hydroxyethyl-2,2,2-trifluoroacetate	C4H5F3O3	n.a.
1137	63716	1-(2-Hydroxyethoxy)-3-nitropropan-2-ol	C5H11NO5	142116-88-9
1138	63721	Ethylene glycol bis(trifluoroacetate)	C6H4F6O4	2613-44-7
1139	63841	Butanedioic acid cyanomethyl methyl ester	C7H9NO4	18481-15-7
1140	63850	Pentaerythritol diformal	C7H12O4	126-54-5
1141	63870	2-(Pentafluorophenoxy)ethanol	C8H5F5O2	2192-55-4
1142	63871	Perfluorocyclohexane 1,2-dicarboxylic acid dimethyl ester	C10H6F10O4	n.a.
1143	63893	3,9-Dimethyl-2,4,8,10-tetraoxaspiro(5.5)undecane	C9H16O4	773-41-1
1144	63915	N,N-Di(2-hydroxyethyl)-2,3,4,5,6-pentafluoroaniline	C10H10F5NO2	267-33-4
1145	64556	2-(Methoxymethoxy)-butane	C6H14O2	91508-78-0
1146	65115	N,N'-Di(2-ethylhexyl)isobutyramide	C20H41NO	112724-95-5

## Sheet: Energies
ID	1	2	3	4	5	6	7	8	9	10	11	12	13	14	15	16	17	18	19	20	21	22	23	24	25	26	27	28	29	30	31	32	33	34	35	36	37	38	39	40	41	42	43	44	45	46	47	48	49
1	-1011.14	-1679.21	-990.226	-1380.1	57.8125	-190.647	-698.07	423.079	-190.692	-1894.22	-70.4774	467.033	-1722.07	1166.89	-708.468	-962.164	-518.028	-837.011	822.966	-342.061	-1047.55	-1925.32	-882.809	251.706	-117.8	66.4212	21.3998	-798.627	-542.852	-19.985	-2190.74	-532.721	672.991	613.052	1290.04	-58.1578	-1052.4	-595.084	1024.6	-165.867	-1261.87	85.3762	-1279.08	409.989	-122.781	-21.752	-1337.73	1160.67	1150.24
2		-2633.85	-1750.76	-1968.55	-43.1578	-497.268	-848.139	52.9766	-397.762	-1929.79	-320.938	905.615	-1790.02	1049.17	-1235.19	-1536.23	-759.805	-1225.66	990.134	-846.871	-1033.45	-1816.08	-1353.51	216.295	-188.076	-42.5032	-2.60822	-1209.11	-1046.71	-140.615	-2787.55	-682.374	766.242	493.246	1165.28	-554.953	-1057.94	-1189.38	1221.37	-362.645	-1261.66	1.07146	-1800.01	293.18	-152.798	-381.654	-1402.2	1409.53	1361.09
3			-1102.21	-1375.75	-33.3936	-357.095	-1063.8	134.398	-234.577	-1557.14	-179.219	334.1	-1422.6	925.436	-769.675	-980.135	-509.32	-718.371	610.868	-490.392	-879.502	-1540.2	-790.846	145.877	-116.946	-19.4575	25.7903	-682.334	-566.516	-88.6572	-1723.67	-482.776	496.7	349.335	965.211	-251.771	-900.042	-705.879	755.814	-263.951	-968.234	-90.0983	-1125	204.171	-222.202	-198.103	-1101.82	871.12	842.528
4				-4204.49	-618.291	-737.162	-5037	9.23591	-615.116	-4823.53	-724.668	-1740.89	-4185.3	2984.66	-1193.78	-1623.1	-935.375	-1290.81	-210.806	-773.025	-3210.55	-4708.99	-846.329	-507.212	-887.18	-671.965	-212.94	-982.1	-534.056	-704.036	-1295.68	-1339.5	-98.1945	-24.7452	2498.25	-452.031	-3305.79	-1014.85	-431.802	-1144.87	-3638.77	-932.114	-921.908	-307.598	-1434.84	-330.725	-3159.56	-172.16	-148.178
5					661.532	352.58	1763.77	606.987	435.338	367.049	277.408	964.772	439.714	-946.331	176.857	422.79	323.47	-39.2552	930.285	239.418	501.832	644.435	435.089	768.612	743.242	784.544	775.779	529.465	494.223	699.103	221.574	55.8199	824.786	877.533	927.837	380.235	470.569	134.613	1113.02	941.838	335.378	477.118	-267.577	778.95	1074.11	442.508	642.957	1163.02	1100.31
6						-14.348	1958	194.777	135.248	-167.04	13.0019	952.8	-94.8799	-323.211	-166.854	11.5337	70.8641	-401.095	636.524	-31.3718	83.3582	175.582	-7.74276	320.837	118.181	260.066	209.546	-184.914	-74.4179	202.27	-593.062	-123.902	522.588	509.534	790.518	179.966	62.9292	-159.905	631.654	337.074	-194.034	444.273	-431.056	396.018	571.024	191.596	110.215	788.91	745.946
7							-4393.79	2327.61	-415.35	-3126.21	41.1048	-19.0145	-2472.85	-93.4349	47.0264	-1528.9	-408.645	-3336.9	1628.69	28.0954	-1770.56	-3365.8	-2803.92	1214.58	1238.98	1431.3	1702.97	-1299.64	-38.575	1460.01	-2011.04	-1289.75	1174.47	2350.35	1426.66	-2073.2	-1692.67	-475.775	3095.2	1946.84	-5005.48	663.659	-1900	2007.28	2490.84	715.472	-1963.06	2777.4	3099.46
8								361.748	477.1	145.292	349.501	979.254	186.756	-385.678	161.978	538.841	288.328	246.513	868.776	355.376	356.58	369.461	634.415	626.361	443.201	571.626	425.893	463.73	440.47	465.775	-197.886	116.857	797.468	777.502	1145.57	871.643	333.101	274.14	882.938	624.902	516.456	512.041	-220.269	652.766	652.772	493.8	418.632	1013.39	932.371
9									102.138	-351.315	131.024	254.07	-278.399	-88.1095	-48.1574	-171.308	-41.71	-249.54	562.321	19.0002	-104.182	-401.152	-206.093	429.941	422.379	423.553	445.65	77.8672	122.375	379.523	-371.643	-119.031	481.95	542.237	508.666	-53.1561	-107.612	-81.1568	831.632	427.199	-277.086	101.027	-459.152	472.999	435.865	154.508	-151.125	793.236	790.939
10										-3045.59	-667.868	-575.079	-2444.89	657.353	-945.899	-1254.69	-478.746	-1632.81	414.396	-812.333	-1868.92	-2492.98	-744.38	170.381	83.3123	150.833	756.076	-514.779	-219.869	116.629	-181.822	-1138.9	373.109	511.163	2061.17	-1057.03	-1987.51	-1110.75	505.869	69.7303	-2900.1	-453.008	-948.372	282.525	218.994	-196.858	-1570.82	676.563	669.818
11											-73.5961	178.518	-545.07	206.61	-96.3138	-41.7316	-16.6023	-127.681	443.462	43.6739	-313.742	-582.563	96.8083	292.4	182.985	253.445	274.032	100.921	155.569	197.816	-280.34	-161.773	414.433	436.44	902.412	254.78	-337.64	-42.4835	494.028	214.34	-351.639	84.067	-307.14	335.549	180.748	188.564	-285.072	562.302	533.82
12												1731.24	-272.926	-681.785	553.314	381.767	348.238	-645.986	468.054	458.139	-259.705	-413.872	75.0784	593.209	704.646	775.375	924.911	381.266	750.776	778.624	870.311	-252.875	411.642	957.268	929.65	-141.182	-268.118	380.02	784.145	1135.54	-1338.09	366.872	115.899	839.43	1255.96	643.464	23.769	708.388	789.602
13													-1978.69	361.84	-828.69	-1105.19	-399.077	-1471.45	519.964	-718.147	-1466.45	-1971.35	-711.521	264.504	198.015	246.608	759.295	-444.306	-203.326	208.278	-255.929	-964.057	447.946	557.319	1754.35	-969.136	-1566.78	-999.075	671.959	199.875	-2402.44	-312.372	-939.259	357.156	379.353	-156.584	-1229.11	807.912	797.005
14														-277.516	332.137	356.752	-58.3684	1063.98	-892.41	345.423	188.735	95.3745	246.329	-681.933	-721.986	-729.485	-1072.55	-51.9554	-153.861	-675.85	-285.06	486.034	-745.86	-867.095	-1234.71	657.448	266.445	576.658	-1155.78	-920.516	1080.99	-214.069	672.241	-725.812	-1265.62	-134.554	-94.1808	-1234.15	-1196.46
15															-564.977	-536.006	-245.226	-527.494	634.418	-305.844	-452.516	-777.487	-374.936	260.472	53.6252	146.322	184.763	-358.483	-289.158	77.1628	-1072.15	-326.529	531.388	426.125	943.968	-63.896	-481.932	-481.63	718.778	31.3961	-572.705	88.4291	-806.698	298.013	131.406	-35.7768	-535.319	845.712	800.812
16																-771.011	-410.154	-925.191	872.418	-368.003	-644.162	-1344.24	-1003.1	483.595	379.818	406.155	493.122	-504.296	-340.376	346.384	-1470.27	-462.107	695.844	720.492	778.727	-565.92	-647.49	-608.881	1335.08	302.767	-1096.16	17.5132	-1212.56	585.629	401.788	-49.5511	-857.705	1308.37	1321.53
17																	-223.874	-503.091	521.253	-178.333	-197.802	-446.926	-449.173	318.517	278.092	290.773	347.376	-200.044	-125.403	256.69	-619.32	-219.496	417.392	437.045	431.706	-298.964	-205.184	-308.727	762.229	283.335	-492.136	82.9404	-605.001	365.79	385.389	10.6441	-265.111	758.035	757.029
18																		-683.937	229.688	-381.764	-1056.49	-1905.66	-668.842	98.1448	81.8757	28.6472	206.31	-243.616	-217.635	-4.34172	-834.205	-444.801	218.678	174.769	640.462	-418.365	-1075.08	-507.738	488.761	-244.431	-1025.88	-510.265	-757.957	100.133	-453.206	-225.323	-1209.63	429.696	439.676
19																			700.826	635.299	469.856	563.654	770.28	741.935	787.388	841.25	794.931	849.616	904.448	782.058	861.231	164.136	647.713	907.27	892.243	659.016	456.458	616.799	848.604	1093.11	235.506	499.537	232.459	822.455	1096.71	705.623	695.851	832.648	815.348
20																				-123.181	-373.54	-776.242	-313.449	319.512	138.602	230.427	204.566	-236.164	-138.128	165.168	-1015.24	-233.803	538.226	508.951	843.529	77.2929	-383.633	-256.903	784.488	144.303	-477.397	142.146	-696.056	389.017	183.582	90.2093	-487.508	857.711	834.284
21																					-1077.44	-1518.76	-378.302	322.915	290.731	340.385	722.59	-149.418	70.0664	305.633	37.1293	-708.744	422.34	594.611	1514.98	-589.674	-1175.75	-579.419	620.456	357.07	-1877.52	-166.591	-607.379	425.776	461.71	47.2906	-870.219	706.735	706.508
22																						-2753.14	-1185.81	361.307	417.428	413.237	1006.49	-591.224	-237.307	407.86	-232.756	-1075.52	438.288	706.744	1459.04	-1521.72	-1601.43	-1090.76	964.489	468.42	-2922.85	-317.93	-1080.81	519.55	739.294	-174.086	-1300.29	985.537	1033.91
23																							-655.721	537.273	621.457	504.996	572.642	-319.989	-274.157	467.887	-1332.72	-283.783	599.682	627.153	47.5223	-777.761	-349.387	-499.339	1462.96	373.761	-653.704	-165.13	-1171.77	578.556	348.972	-136.491	-710.344	1250.1	1294.64
24																								646.767	666.56	702.245	703.186	617.883	593.383	627.498	413.308	54.9319	686.993	779.007	939.397	471.774	293.614	251.973	884.119	830.897	232.869	355.575	-95.4068	688.367	857.323	463.736	481.556	913.835	864.558
25																									636.179	665.79	738.779	634.619	521.452	574.006	470.274	-6.53805	738.797	716.878	1143.71	440.057	233.095	46.6146	848.644	742.824	310.804	274.951	-187.756	617.101	791.244	353.372	502.855	939.088	849.256
26																										713	720.68	559.089	513.754	623.005	275.109	23.5525	766.93	806.063	1038.49	446.424	302.353	135.956	970.997	822.357	261.018	380.326	-219.571	703.001	891.9	423.125	496.158	1034.17	967.238
27																											652.658	662.787	498.642	640.878	469.046	175.086	718.059	681.968	630.041	394.645	688.611	142.904	932.429	848.514	785.212	380.783	-133.047	632.245	942.019	344.119	870.656	961.486	880.564
28																												90.0648	35.3576	474.648	-616.32	-188.944	743.474	632.993	717.653	-182.095	-177.236	-398.194	1229.79	427.605	-74.0769	-85.7316	-865.49	553.842	384.752	-7.97223	-245.69	1181.44	1130.79
29																													-75.0813	426.549	-876.228	-93.988	769.412	654.686	641.736	8.40239	57.3331	-295.464	1219.11	429.572	130.147	149.697	-834.797	568.205	470.746	68.2705	-66.6472	1219.75	1167.34
30																														523.947	215.657	2.9148	710.918	720.571	1001.43	404.644	265.163	70.0982	869.119	719.744	237.596	355.752	-229.579	620.876	806.276	362.427	457.383	951.951	881.756
31																															-1831.63	-318.925	637.228	232.772	-216.711	-1224.89	13.8506	-1267.48	1379.51	31.8908	43.5055	-275.056	-1575.9	228.506	250.389	-678.592	-279.878	1306	1242.39
32																																66.7159	153.948	179.105	713.319	-233.512	-738.778	-332.013	217.102	-64.6094	-916.396	-185.097	-388.036	96.8826	-87.7585	-59.1324	-683.767	262.572	261.709
33																																	592.76	816.358	725.905	546.682	415.171	515.709	848.161	961.595	266.644	407.982	119.597	746.696	942.659	594.376	577.534	809.483	794.74
34																																		892.672	924.667	714.422	583.701	443.728	1064.62	1000.54	481.282	617.714	-73.5182	841.378	1079.64	627.898	714.027	1107.63	1060.47
35																																			-123.792	467.685	1621.97	884.577	1589.95	1270.49	1620.85	676.338	-85.8796	989.95	1230.42	613.698	1219.36	1252.67	1301.82
36																																				-35.6315	-549.762	-59.2524	1196.87	346.767	-829.811	-16.5673	-824.287	618.724	209.387	174.088	-876.776	1040.58	1102.93
37																																					-1279.66	-593.668	565.517	310.465	-1954.59	-166.677	-603.779	403.425	415.859	50.4056	-932.292	677.915	673.799
38																																						-430.543	769.366	-13.1003	-675.978	38.0671	-856.188	315.622	19.8914	-23.5556	-733.698	853.599	829.363
39																																							677.653	1264.37	540.017	668.431	456.994	929.521	1276.47	918.542	1043.3	916.763	833.283
40																																								869.76	85.332	523.729	-452.624	858.917	1164.68	445.738	520.417	1371.74	1294.49
41																																									-2965	-727.811	-720.374	317.998	-117.036	-98.0962	-1714.99	496.804	533.884
42																																										80.7789	-283.902	512.899	668.736	312.055	-124.397	697.824	723.329
43																																											-1734.56	-104.826	-361.634	-511.378	-904.431	450.742	457.462
44																																												711.457	934.139	534.763	563.83	996.595	943.741
45																																													1311.59	518.545	698.751	1389.04	1330.48
46																																														-166.168	-35.3317	941.871	925.42
47																																															-565.686	1062.22	1066.6
48																																																946.645	908.548
49																																																	829.412
50
51
52
53
54
55
56
57
58
59
60
61
62
63
64
65
66
67
68
69
70
71
72
73
74
75
76
77
78
79
80
81
82
83
84
85
86
87
88
89
90
91
92
93
94
95
96
97
98
99
100
101
102
103
104
105
106
107
108
109
110
111
112
113
114
115
116
117
118
119
120
121
122
123
124
125
126
127
128
129
130
131
132
133
134
135
136
137
138
139
140
141
142
143
144
145
146
147
148
149
150
151
152
153
154
155
156
157
158
159
160
161
162
163
164
165
166
167
168
169
170
171
172
173
174
175
176
177
178
179
180
181
182
183
184
185
186
187
188
189
190
191
192
193
194
195
196
197
198
199
200
201
202
203
204
205
206
207
208
209
210
211
212
213
214
215
216
217
218
219
220
221
222
223
224
225
226
227
228
229
230
231
232
233
234
235
236
237
238
239
240
241
242
243
244
245
246
247
248
249
250
251
252
253
254
255
256
257
258
259
260
261
262
263
264
265
266
267
268
269
270
271
272
273
274
275
276
277
278
279
280
281
282
283
284
285
286
287
288
289
290
291
292
293
294
295
296
297
298
299
300
301
302
303
304
305
306
307
308
309
310
311
312
313
314
315
316
317
318
319
320
321
322
323
324
325
326
327
328
329
330
331
332
333
334
335
336
337
338
339
340
341
342
343
344
345
346
347
348
349
350
351
352
353
354
355
356
357
358
359
360
361
362
363
364
365
366
367
368
369
370
371
372
373
374
375
376
377
378
379
380
381
382
383
384
385
386
387
388
389
390
391
392
393
394
395
396
397
398
399
400
401
402
403
404
405
406
407
408
409
410
411
412
413
414
415
416
417
418
419
420
421
422
423
424
425
426
427
428
429
430
431
432
433
434
435
436
437
438
439
440
441
442
443
444
445
446
447
448
449
450
451
452
453
454
455
456
457
458
459
460
461
462
463
464
465
466
467
468
469
470
471
472
473
474
475
476
477
478
479
480
481
482
483
484
485
486
487
488
489
490
491
492
493
494
495
496
497
498
499
500
501
502
503
504
505
506
507
508
509
510
511
512
513
514
515
516
517
518
519
520
521
522
523
524
525
526
527
528
529
530
531
532
533
534
535
536
537
538
539
540
541
542
543
544
545
546
547
548
549
550
551
552
553
554
555
556
557
558
559
560
561
562
563
564
565
566
567
568
569
570
571
572
573
574
575
576
577
578
579
580
581
582
583
584
585
586
587
588
589
590
591
592
593
594
595
596
597
598
599
600
601
602
603
604
605
606
607
608
609
610
611
612
613
614
615
616
617
618
619
620
621
622
623
624
625
626
627
628
629
630
631
632
633
634
635
636
637
638
639
640
641
642
643
644
645
646
647
648
649
650
651
652
653
654
655
656
657
658
659
660
661
662
663
664
665
666
667
668
669
670
671
672
673
674
675
676
677
678
679
680
681
682
683
684
685
686
687
688
689
690
691
692
693
694
695
696
697
698
699
700
701
702
703
704
705
706
707
708
709
710
711
712
713
714
715
716
717
718
719
720
721
722
723
724
725
726
727
728
729
730
731
732
733
734
735
736
737
738
739
740
741
742
743
744
745
746
747
748
749
750
751
752
753
754
755
756
757
758
759
760
761
762
763
764
765
766
767
768
769
770
771
772
773
774
775
776
777
778
779
780
781
782
783
784
785
786
787
788
789
790
791
792
793
794
795
796
797
798
799
800
801
802
803
804
805
806
807
808
809
810
811
812
813
814
815
816
817
818
819
820
821
822
823
824
825
826
827
828
829
830
831
832
833
834
835
836
837
838
839
840
841
842
843
844
845
846
847
848
849
850
851
852
853
854
855
856
857
858
859
860
861
862
863
864
865
866
867
868
869
870
871
872
873
874
875
876
877
878
879
880
881
882
883
884
885
886
887
888
889
890
891
892
893
894
895
896
897
898
899
900
901
902
903
904
905
906
907
908
909
910
911
912
913
914
915
916
917
918
919
920
921
922
923
924
925
926
927
928
929
930
931
932
933
934
935
936
937
938
939
940
941
942
943
944
945
946
947
948
949
950
951
952
953
954
955
956
957
958
959
960
961
962
963
964
965
966
967
968
969
970
971
972
973
974
975
976
977
978
979
980
981
982
983
984
985
986
987
988
989
990
991
992
993
994
995
996
997
998
999
1000
1001
1002
1003
1004
1005
1006
1007
1008
1009
1010
1011
1012
1013
1014
1015
1016
1017
1018
1019
1020
1021
1022
1023
1024
1025
1026
1027
1028
1029
1030
1031
1032
1033
1034
1035
1036
1037
1038
1039
1040
1041
1042
1043
1044
1045
1046
1047
1048
1049
1050
1051
1052
1053
1054
1055
1056
1057
1058
1059
1060
1061
1062
1063
1064
1065
1066
1067
1068
1069
1070
1071
1072
1073
1074
1075
1076
1077
1078
1079
1080
1081
1082
1083
1084
1085
1086
1087
1088
1089
1090
1091
1092
1093
1094
1095
1096
1097
1098
1099
1100
1101
1102
1103
1104
1105
1106
1107
1108
1109
1110
1111
1112
1113
1114
1115
1116
1117
1118
1119
1120
1121
1122
1123
1124
1125
1126
1127
1128
1129
1130
1131
1132
1133
1134
1135
1136
1137
1138
1139
1140
1141
1142
1143
1144
1145
1146
[truncated: 1,097 more columns]

## Sheet: SD(Energies)
ID	1	2	3	4	5	6	7	8	9	1	11	12	13	14	15	16	17	18	19	2	21	22	23	24	25	26	27	28	29	3	31	32	33	34	35	36	37	38	39	4	41	42	43	44	45	46	47	48	49
1	21.8509	28.9703	21.6788	89.0652	37.7557	54.7505	80.3858	40.8873	156.082	40.5027	18.3837	70.7291	35.4896	379.747	24.469	19.5357	22.8238	43.1216	26.3672	14.3173	26.4017	54.5437	47.3336	15.7355	37.143	20.283	64.3274	85.605	34.2541	15.7338	99.9352	64.4964	32.3748	51.3796	232.43	48.692	27.4809	17.3999	32.896	45.7527	71.1625	30.4171	76.8431	19.1487	25.1638	196.543	30.7484	20.3056	28.9559
2		9.09514	10.2319	37.3064	38.8998	57.407	40.9753	40.0815	171.374	13.6628	15.6631	162.04	17.7136	491.371	25.568	16.2083	25.1406	34.3489	27.7596	8.62364	11.884	25.0761	50.5118	12.228	38.3823	17.1589	68.8255	56.4172	30.1936	8.45428	74.0026	218.574	32.5518	58.4813	120.639	39.8654	10.9158	9.84938	29.5503	46.552	85.272	41.4358	69.3169	15.7436	13.3536	147.084	22.4779	10.0343	24.7779
3			4.60886	29.0328	26.8415	40.7569	24.3671	27.5087	102.581	7.33942	9.77674	112.999	13.1731	365.257	16.456	11.605	16.1849	27.3026	20.0177	5.29598	7.70549	27.7804	32.9519	7.35463	23.7825	10.6002	45.1359	56.3354	23.5291	4.95775	67.0358	153.067	24.5728	35.0042	144.872	34.4634	6.19773	6.3914	18.2674	31.5186	64.3525	27.9346	48.5947	10.2285	8.16441	108.457	16.3685	5.5636	15.8508
4				27.9974	86.559	131.721	134.424	87.808	253.079	52.7767	29.885	186.017	63.6559	1126.9	42.1448	41.8388	42.2037	113.226	60.9145	18.7799	39.3373	149.7	93.52	21.9963	62.6526	31.1256	134.992	277.298	91.1932	22.144	306.396	202.862	84.7615	74.8358	775.752	146.8	36.6498	26.5277	50.2908	98.9466	195.286	62.1946	182.095	31.1928	34.8699	485.152	65.2032	20.005	46.194
5					21.2797	38.3049	119.393	35.5575	56.1271	44.135	16.789	129.663	36.585	367.221	23.7064	19.1801	15.0697	37.2302	28.3028	16.5241	27.2539	47.4496	31.9358	19.7785	32.642	23.9885	47.4744	51.6668	31.1243	22.7907	80.5225	170.995	28.5587	31.6147	122.842	38.7685	28.7595	19.9182	36.103	36.7052	80.2312	32.3755	37.3845	22.3461	29.0331	75.5469	26.2814	30.4643	32.5607
6						31.4582	197.807	45.5272	114.232	68.7538	26.3431	77.6787	55.3158	198.256	35.7005	26.3295	21.1762	45.1238	21.4245	27.2388	43.8988	66.2178	44.0946	23.6358	49.0358	32.3661	61.1183	57.1318	43.2188	32.1351	90.5171	53.7659	22.2296	45.2315	104.509	43.4494	46.7954	31.8274	35.5699	46.3481	77.0163	36.6509	50.7763	24.7199	40.7359	90.3765	39.7054	22.3006	26.6219
7							17.9254	124.738	428.64	22.5205	36.6604	1056.32	50.6815	2722.51	89.2008	41.3063	60.3245	152.559	130.462	20.4963	30.2824	36.1436	129.236	21.1793	84.6273	38.5183	186.613	198.35	128.509	15.1952	296.31	1473.86	142.267	109.326	533.917	199.513	21.0914	23.3377	59.5486	134.918	521.367	207.721	177.962	42.2853	34.0705	673.207	45.1645	16.5832	55.9231
8								17.883	128.722	40.2456	18.5648	165.84	33.3304	466.279	27.8444	18.5181	17.7671	41.2189	24.7339	18.5127	25.9197	39.9041	36.658	15.8794	34.977	21.9291	56.2997	52.3777	33.7692	20.8493	84.7592	216.026	26.6077	36.6025	142.349	43.2718	27.5423	21.5503	26.6838	40.429	92.444	39.2642	55.5865	18.1018	27.0752	203.546	24.7752	15.9466	21.4588
9									22.426	375.302	41.8614	220.208	317.199	344.579	87.2242	39.7816	30.0985	74.8427	37.566	81.6502	242.312	385.276	105.19	37.1118	78.4678	53.0591	73.7196	96.8473	102.752	59.1889	128.432	122.453	42.451	73.4482	328.459	136.354	250.07	85.169	68.5264	85.2814	257.128	83.1761	55.6782	55.9622	129.166	102.867	219.093	46.1279	50.8778
1										3.25126	12.1357	183.42	24.7974	828.143	18.1765	19.7718	21.3829	75.3357	28.3625	6.15569	12.2477	48.191	38.1646	8.89754	28.4775	12.384	90.2233	128.773	35.2484	5.42707	159.671	94.1016	36.0046	31.5426	510.769	80.4956	8.40428	8.87853	21.1958	61.2286	84.8815	33.8158	173.036	14.6567	10.5515	785.884	26.2351	6.43343	26.1723
11											8.30705	69.9013	12.8672	230.824	11.826	9.82722	9.37484	19.8371	13.8346	6.89189	8.65266	25.0676	19.9152	6.41323	14.4508	8.49688	25.3143	44.3969	17.8585	7.05573	50.1494	95.98	16.9826	17.5673	115.901	25.8368	8.3217	8.04039	12.4225	19.7148	44.9844	17.5375	28.8745	8.36286	9.86394	46.2782	12.7199	7.70899	11.2908
12												43.1243	156.758	929.704	119.855	26.2735	27.0321	117.394	61.488	60.102	116.29	216.261	66.0853	98.5554	226.976	144.751	216.645	242.353	190.102	152.168	360.179	465.717	55.9389	74.1583	331.41	152.842	120.341	79.6629	118.079	155.274	209.013	165.261	116.58	78.2531	80.1951	394.641	104.127	47.6892	55.8138
13													14.8439	681.431	16.5178	16.2864	17.7404	63.1339	23.3908	8.76246	17.4461	37.6537	30.4068	9.6954	25.234	13.0337	75.1292	98.4556	27.8198	9.54101	128.209	82.8489	28.1727	25.8754	413.122	64.7454	17.3128	11.2345	20.3157	51.0113	70.5936	28.8152	144.406	13.7189	15.7535	664.647	22.6855	10.7742	23.4456
14														342.246	320.425	125.173	91.4259	393.376	209.327	210.802	522.057	846.088	245.974	280.018	586.522	390.242	573.32	601.439	497.756	406.528	978.733	286.796	176.032	261.227	923.556	440.603	547.953	265.126	398.044	424.717	674.781	399.989	288.578	251.46	365.573	632.46	450.52	273.322	281.315
15															10.9644	11.875	14.3452	24.5416	18.4671	11.2547	12.4234	22.7542	29.587	10.92	27.7091	15.6245	40.2804	39.9507	24.9442	14.1522	53.1067	162.206	20.9773	31.7773	77.4955	29.1976	12.7446	13.0394	18.921	29.3617	64.0816	30.016	37.0642	12.3411	14.8928	58.8776	15.2981	7.99641	14.7707
16																10.3733	11.9736	16.6703	12.4514	7.961	12.8823	18.8865	20.771	6.96732	15.8865	10.0052	26.5273	18.2965	12.6557	7.91201	38.0472	15.7641	15.0961	18.5203	37.8385	13.9041	13.6918	9.19403	14.365	21.9442	25.8621	13.8475	23.81	9.11753	12.9449	51.5068	13.4471	8.19443	13.3407
17																	10.6073	16.7221	10.3627	11.3566	13.9054	22.348	17.655	8.61471	15.6471	11.4574	20.2411	23.2549	15.1792	11.106	34.7816	21.1451	11.5082	14.5449	53.8143	16.4389	14.6571	12.8339	13.5639	18.5121	28.2815	13.1781	19.7581	10.3179	15.6573	46.5975	14.1627	9.90968	11.9116
18																		28.3097	25.5907	17.4862	48.2757	83.1709	37.9727	17.9765	38.2853	24.2679	56.1808	83.5707	40.605	23.6338	107.396	142.816	30.0053	34.4469	216.758	53.7432	50.3781	21.2061	31.5208	41.2681	92.7774	34.4215	52.3383	19.4167	32.75	95.2494	44.4336	21.1888	25.5447
19																			7.72345	12.5755	18.1913	29.8996	18.921	13.3706	29.3525	19.2764	40.7828	31.6349	25.4913	19.7289	66.245	48.6567	10.2294	17.2068	48.6321	23.9701	19.4666	15.2772	18.1119	27.8503	39.2151	21.6213	16.782	12.2396	18.2189	72.2899	16.2902	8.29022	11.0559
2																				3.65933	5.61837	16.9097	22.6888	5.45581	16.887	7.78087	29.838	35.7044	14.7119	4.11424	40.0766	76.7157	15.6641	24.8139	97.9409	21.15	4.9018	4.99234	12.9418	21.414	35.1505	17.1169	37.4117	7.34169	6.35173	106.25	11.2575	4.47164	11.4518
21																					5.53331	30.3276	24.5101	6.52276	19.0513	9.11214	57.0518	80.8118	22.4848	5.70524	100.104	53.0142	22.8864	20.0695	325.666	51.0433	9.03893	7.32938	14.1096	39.2189	53.1354	21.8143	111.537	10.0111	9.33228	507.503	17.2949	5.40543	17.2672
22																						23.8693	38.0377	12.1297	29.4342	16.5685	94.0399	106.6	32.2419	12.4246	156.551	180.401	33.6789	33.9148	480.882	78.3736	33.8018	21.7579	27.2723	62.8819	110.822	39.0467	172.693	17.632	33.378	803.523	24.7784	16.2293	29.7612
23																							27.0581	16.4427	33.6955	22.9151	47.8695	49.8619	30.6088	22.5423	77.7045	40.6971	21.4567	31.3439	136.603	34.7271	26.4632	25.8954	26.0594	38.7029	59.6153	27.9503	51.9919	19.651	30.6523	183.923	23.7411	16.3176	21.5225
24																								4.65942	11.2876	6.20871	27.6941	20.0468	13.5971	4.41921	42.6929	134.639	14.7956	14.2858	46.1796	20.0262	6.41098	6.0877	9.83724	18.9063	50.347	20.2266	15.3022	6.26188	7.48735	56.816	8.07157	4.22415	8.51333
25																									13.0796	16.4568	47.3648	46.2696	32.985	15.1699	76.6081	314.669	31.727	27.9451	103.471	45.6874	19.6084	18.8977	20.2556	35.7222	117.137	47.0763	33.2291	15.6389	21.9292	102.912	19.0177	11.5599	16.983
26																										5.46842	34.4804	31.4199	20.4742	7.19367	54.0948	200.476	21.3224	19.9166	70.8865	29.2896	8.90479	8.71255	13.0497	24.624	73.711	29.8408	22.8638	8.91294	10.6696	65.5267	11.3001	5.91661	11.2814
27																											32.3183	76.9638	48.8926	33.9269	116.065	288.11	41.5187	44.0669	188.174	62.4113	59.5172	34.4297	50.1142	52.9792	135.029	52.4221	51.0456	32.7155	47.8138	95.5068	52.2674	41.6322	44.3937
28																												25.6106	53.441	31.9583	146.91	324.903	34.7378	38.9605	178.294	74.1481	87.9189	43.6363	34.3864	55.3195	178.918	55.899	46.8314	23.3152	66.4392	139.419	60.6164	14.6825	21.2999
29																													15.4054	19.8756	83.4629	255.488	28.3303	25.9606	143.058	44.3893	24.3739	18.0214	21.0966	36.4029	101.612	42.0406	47.9942	14.7178	23.3948	181.738	18.8469	9.02442	15.9238
3																														2.72653	51.9412	211.698	21.9228	20.4876	74.5199	29.8099	4.57786	4.64686	11.7475	23.673	76.2346	30.7055	24.6298	7.37839	6.36361	69.5339	9.2723	3.63793	10.3424
31																															54.9749	483.364	70.1074	70.5307	381.305	113.626	106.737	50.306	78.2138	86.5538	240.178	84.4022	94.1171	47.2698	81.2119	160.993	85.196	62.5903	67.9616
32																																38.32	28.2901	74.4815	258.57	175.265	57.5607	106.156	149.572	203.979	104.593	210.719	103.082	101.041	80.5616	165.836	39.1486	25.8947	40.5203
33																																	9.06421	18.2611	58.9439	27.0835	24.9357	18.9133	19.1661	29.5276	45.8352	22.748	20.7216	13.7872	23.6423	76.9592	19.1067	8.7446	11.315
34																																		14.8928	97.0134	29.2406	21.4713	27.5317	24.2718	35.5329	60.8308	26.73	36.112	19.5936	29.9249	129.943	19.7446	16.4782	20.1931
35																																			59.651	217.574	344.142	115.753	92.0453	133.322	444.484	96.7684	167.065	55.7535	203.373	669.824	272.203	48.0664	57.1436
36																																				25.164	54.2744	26.2213	30.3468	45.297	103.052	41.0928	67.7732	19.6848	38.0625	270.178	42.7938	15.9866	21.5167
37																																					4.23346	6.69561	14.6571	41.0664	56.8729	22.8375	116.001	10.314	8.05439	523.377	18.3689	5.20603	17.9978
38																																						4.39865	14.6072	24.6176	46.7958	20.8726	40.3927	8.34899	7.7337	102.352	13.2317	5.01906	12.8707
39																																							10.0848	32.7096	65.7157	25.6692	28.319	12.6229	17.569	128.845	15.6925	12.3917	16.5148
4																																								21.8609	95.1995	38.681	44.3039	21.9806	33.5024	113.147	36.7269	24.4665	28.0898
41																																									48.207	82.7698	133.544	42.511	51.8735	483.231	49.4007	26.8305	38.7818
42																																										11.2803	37.5375	18.2498	21.9426	118.595	20.611	9.51278	14.5502
43																																											19.7971	23.1404	63.8917	93.0341	99.0166	14.2244	18.3774
44																																												5.41385	10.3852	78.8666	11.421	5.58593	10.3195
45																																													4.60669	233.864	17.7377	6.19948	16.2194
46																																														122.088	458.357	102.631	104.506
47																																															10.9704	8.51276	17.414
48																																																2.33852	9.42463
49																																																	12.1389
5
51
52
53
54
55
56
57
58
59
6
61
62
63
64
65
66
67
68
69
7
71
72
73
74
75
76
77
78
79
8
81
82
83
84
85
86
87
88
89
9
91
92
93
94
95
96
97
98
99
1
11
12
13
14
15
16
17
18
19
11
111
112
113
114
115
116
117
118
119
12
121
122
123
124
125
126
127
128
129
13
131
132
133
134
135
136
137
138
139
14
141
142
143
144
145
146
147
148
149
15
151
152
153
154
155
156
157
158
159
16
161
162
163
164
165
166
167
168
169
17
171
172
173
174
175
176
177
178
179
18
181
182
183
184
185
186
187
188
189
19
191
192
193
194
195
196
197
198
199
2
21
22
23
24
25
26
27
28
29
21
211
212
213
214
215
216
217
218
219
22
221
222
223
224
225
226
227
228
229
23
231
232
233
234
235
236
237
238
239
24
241
242
243
244
245
246
247
248
249
25
251
252
253
254
255
256
257
258
259
26
261
262
263
264
265
266
267
268
269
27
271
272
273
274
275
276
277
278
279
28
281
282
283
284
285
286
287
288
289
29
291
292
293
294
295
296
297
298
299
3
31
32
33
34
35
36
37
38
39
31
311
312
313
314
315
316
317
318
319
32
321
322
323
324
325
326
327
328
329
33
331
332
333
334
335
336
337
338
339
34
341
342
343
344
345
346
347
348
349
35
351
352
353
354
355
356
357
358
359
36
361
362
363
364
365
366
367
368
369
37
371
372
373
374
375
376
377
378
379
38
381
382
383
384
385
386
387
388
389
39
391
392
393
394
395
396
397
398
399
4
41
42
43
44
45
46
47
48
49
41
411
412
413
414
415
416
417
418
419
42
421
422
423
424
425
426
427
428
429
43
431
432
433
434
435
436
437
438
439
44
441
442
443
444
445
446
447
448
449
45
451
452
453
454
455
456
457
458
459
46
461
462
463
464
465
466
467
468
469
47
471
472
473
474
475
476
477
478
479
48
481
482
483
484
485
486
487
488
489
49
491
492
493
494
495
496
497
498
499
5
51
52
53
54
55
56
57
58
59
51
511
512
513
514
515
516
517
518
519
52
521
522
523
524
525
526
527
528
529
53
531
532
533
534
535
536
537
538
539
54
541
542
543
544
545
546
547
548
549
55
551
552
553
554
555
556
557
558
559
56
561
562
563
564
565
566
567
568
569
57
571
572
573
574
575
576
577
578
579
58
581
582
583
584
585
586
587
588
589
59
591
592
593
594
595
596
597
598
599
6
61
62
63
64
65
66
67
68
69
61
611
612
613
614
615
616
617
618
619
62
621
622
623
624
625
626
627
628
629
63
631
632
633
634
635
636
637
638
639
64
641
642
643
644
645
646
647
648
649
65
651
652
653
654
655
656
657
658
659
66
661
662
663
664
665
666
667
668
669
67
671
672
673
674
675
676
677
678
679
68
681
682
683
684
685
686
687
688
689
69
691
692
693
694
695
696
697
698
699
7
71
72
73
74
75
76
77
78
79
71
711
712
713
714
715
716
717
718
719
72
721
722
723
724
725
726
727
728
729
73
731
732
733
734
735
736
737
738
739
74
741
742
743
744
745
746
747
748
749
75
751
752
753
754
755
756
757
758
759
76
761
762
763
764
765
766
767
768
769
77
771
772
773
774
775
776
777
778
779
78
781
782
783
784
785
786
787
788
789
79
791
792
793
794
795
796
797
798
799
8
81
82
83
84
85
86
87
88
89
81
811
812
813
814
815
816
817
818
819
82
821
822
823
824
825
826
827
828
829
83
831
832
833
834
835
836
837
838
839
84
841
842
843
844
845
846
847
848
849
85
851
852
853
854
855
856
857
858
859
86
861
862
863
864
865
866
867
868
869
87
871
872
873
874
875
876
877
878
879
88
881
882
883
884
885
886
887
888
889
89
891
892
893
894
895
896
897
898
899
9
91
92
93
94
95
96
97
98
99
91
911
912
913
914
915
916
917
918
919
92
921
922
923
924
925
926
927
928
929
93
931
932
933
934
935
936
937
938
939
94
941
942
943
944
945
946
947
948
949
95
951
952
953
954
955
956
957
958
959
96
961
962
963
964
965
966
967
968
969
97
971
972
973
974
975
976
977
978
979
98
981
982
983
984
985
986
987
988
989
99
991
992
993
994
995
996
997
998
999
1
11
12
13
14
15
16
17
18
19
11
111
112
113
114
115
116
117
118
119
12
121
122
123
124
125
126
127
128
129
13
131
132
133
134
135
136
137
138
139
14
141
142
143
144
145
146
147
148
149
15
151
152
153
154
155
156
157
158
159
16
161
162
163
164
165
166
167
168
169
17
171
172
173
174
175
176
177
178
179
18
181
182
183
184
185
186
187
188
189
19
191
192
193
194
195
196
197
198
199
11
111
112
113
114
115
116
117
118
119
111
1111
1112
1113
1114
1115
1116
1117
1118
1119
112
1121
1122
1123
1124
1125
1126
1127
1128
1129
113
1131
1132
1133
1134
1135
1136
1137
1138
1139
114
1141
1142
1143
1144
1145
1146
[truncated: 1,097 more columns]
